# Supplementary material for: Metabolite Profiling by UPLC-MSE, NMR, and Antioxidant Properties of Amazonian Fruits: Mamey Apple (Mammea Americana), Camapu (Physalis Angulata), and Uxi (Endopleura Uchi)
Source: Molecules. 2020 Jan 15;25(2):342. doi: 10.3390/molecules25020342 (PMC7024372; doi:10.3390/molecules25020342)
Supplement: Supplementary file 1 [file molecules-25-00342-s001.zip]

Archive with 1 entries (1 files):
- molecules-619135-supplementary.xls
