# Supplementary material for: Metabolite Profiling by UPLC-MSE, NMR, and Antioxidant Properties of Amazonian Fruits: Mamey Apple (Mammea Americana), Camapu (Physalis Angulata), and Uxi (Endopleura Uchi)
Source: Molecules. 2020 Jan 15;25(2):342. doi: 10.3390/molecules25020342 (PMC7024372; doi:10.3390/molecules25020342)
Supplement: Supplementary file 1 [file molecules-25-00342-s001.zip › molecules-619135-supplementary.xls]

## Sheet: Plan1
	Supplementary table. Bioactive compounds detected and characterized in the mamey apple, camapu and uxi fruits extracted with aqueous (W) and ethanolic (E) solvents. RT: retention time; MF: molecular formula; FS: fragmentation score; ME: mass error; IS: isotope similarity.
	Italic compounds mean those identified with following reference standards. Roman numerals (I, II, II, …) stand the respective isomers of the identified compounds.
N°	Possible Identifications	CAS number	m/z	RT(min)	Frag score	Fragment m/z	MF	Score	ME (ppm)	IS		Normalised abundance
												Mamey W			Mamey E			Camapu W			Camapu E			Uxi W			Uxi E
	Phenolic acids											Replicate 1	Replicate 2	Replicate 3	Replicate 1	Replicate 2	Replicate 3	Replicate 1	Replicate 2	Replicate 3	Replicate 1	Replicate 2	Replicate 3	Replicate 1	Replicate 2	Replicate 3	Replicate 1	Replicate 2	Replicate 3
	Benzene and substituted derivatives
1	Hippuric Acid	495-69-2	178.05	3.38	16.0	136.0399 (23.31)	C9H9NO3	42.1	-3.25	98.21		0	0	0	0	0	0	36978.8	33389.6	33800.2	51180	49283.2	50123.3	0	0	0	0	0	0
2	Vanillic Acid	121-34-6	167.034	3.73	0.0	nd	C8H8O4	38.8	-3.82	98.61		5308.44	5028.82	5402.09	113153	106117	106182	0	0	0	0	0	0	0	0	0	0	0	0
3	Benzoic Acid I	65-85-0	137.024	2.22	0.0	nd	C7H6O3	38.6	-3.75	97.40	Uxi2_Etanol	31700.1	33021.7	34932.3	46308.8	43338.6	41629.9	168529	154393	160835	76394.9	78792	81052.9	9342.39	7745.36	8057.07	52694.2	44457.1	44024.1
4	Benzoic Acid II	65-85-0	137.024	2.83	0.0	nd	C7H6O3	39.1	-2.73	98.90	Uxi2_Etanol	15273.5	14284.9	15232	10778.4	8054.84	7692.9	6684.45	5616.73	6059.51	10546.7	8803.87	9370.88	199834	170147	163579	307100	295583	274856
5	Benzoic Acid III	65-85-0	137.024	4.05	0.0	nd	C7H6O3	38.8	-3.01	97.54	Uxi2_Etanol	9083.94	7723.21	9975.21	8739.53	8673.82	7194.44	23868.8	26798	25286.1	33826.7	33345.6	34548.5	12786.5	13677.2	13064.4	59414.4	50112.6	52356.9
6	Aloin	8015-61-0	417.122	3.19	6.3	121.0293 (89.25); 250.0840 (9.94)	C21H22O9	38.4	6.09	92.68		0	0	0	89.5986	110.136	98.4441	13950.4	14022.6	13290.7	14840	11262.4	10613.3	0	0	0	0	0	0
7	4-Vinylphenol	2628-17-3	119.05	3.23	0.0	nd	C8H8O	37.4	-5.26	92.88		6898.86	9232.69	8810.77	6529.87	7110.92	7234.55	8643.74	9101.41	8976.12	7842.6	8550.53	9952.79	3742.89	2245.5	1510.22	4735.71	6814.42	7293.85
8	Zingerone I	122-48-5	193.086	7.38	64.6	117.0346 (100); 159.0451 (69.74)	C11H14O3	51.2	-2.89	94.67	Uxi2_Etanol	14316.6	9706.83	10102.2	14256.6	11614.6	13509	9092.25	12528.5	9798.92	13271.7	17953.1	14103.9	3335.39	7085.03	6824.64	30589.4	21170.9	21408.3
9	Zingerone II	122-48-5	193.086	6.57	0.0	nd	C11H14O3	38.5	-2.67	95.48	Uxi2_Etanol	58405.3	51207.8	60680.9	65574.6	62444.6	60196.4	42644.7	52806.4	52294.5	53334.8	64014.1	62228.4	27758.8	34361.4	33624.2	124263	61036	62301.9
10	6-Gingerol	23513-14-6	293.175	7.27	49.3	220.1465 (40.83); 221.1540 (84.20)	C17H26O4	48.2	-1.52	93.51	Uxi2_Etanol	34980.6	32379.1	35867.7	36297.1	33012.8	35503.8	21940.6	31100.8	31312.2	35959.9	44784	41526.9	26178.7	46015.8	49933.8	225477	84843	80850.8
11	3-(4-hydroxyphenyl)propanoic acid	501-97-3	165.056	4.25	0.0	nd	C9H10O3	39.5	0.90	92.25		0	0	0	0	0	0	0	0	0	0	0	0	0	0	0	17921.6	14995.7	14129.4
12	2-Hydroxyphenylacetic acid	614-75-5	151.04	4.69	48.6	122.0372 (100)	C8H8O3	49.3	-1.25	99.18		0	0	0	0	0	0	0	0	0	0	0	0	6780.37	7218.81	7204.39	34404.2	32755.7	33776.8
13	Syringic aldehyde I	134-96-3	181.05	4.81	42.7	136.0159 (100)	C9H10O4	37.0	-4.24	89.87		1203.81	828.47	1706.87	14850.6	15778.5	14939	0	0	0	0	0	0	0	0	0	0	0	0
14	Syringic aldehyde II	134-96-3	181.049	0.77	0.0	nd	C9H10O4	36.2	-8.88	90.96		2008.92	592.771	968.438	0	0	0	0	0	0	0	0	0	7876.06	9312.84	9092.11	55821.9	55979.8	48430
15	Syringic aldehyde III	134-96-3	181.05	1.98	14.0	73.0286 (27.68); 83.0131 (19.12); 95.0133 (15.55); 97.0290 (21.97); 115.0396 (6.52); 116.0499 (10.22); 139.0394 (8.66); 142.0657 (5); 181.0500 (54.29)	C9H10O4	42.1	-2.44	99.33		732964	734628	778380	547727	507684	489515	5989.37	4061.57	5272.06	7758.19	10052.9	9103.27	15242.8	16552.2	16831.9	9442.4	9172.37	9338.97
16	3-[2-(carboxymethyl)-3,4-dihydroxyphenyl]prop-2-enoic acid I	nd	237.04	4.49	93.6	109.0288 (100); 153.0185 (68.20)	C11H10O6	56.7	-0.70	90.59		0	0	0	0	0	0	0	0	0	0	0	0	538.334	1362.88	1003.27	20542.8	17987.1	19382.6
17	3-[2-(carboxymethyl)-3,4-dihydroxyphenyl]prop-2-enoic acid II	nd	237.04	2.08	47.8	119.0138 (0.28); 124.0164 (2.84); 136.0165 (7.16); 148.0164 (1.39); 163.0036 (2.09); 164.0114 (22.46); 173.0243 (1.12); 176.0114 (0.93); 178.0262 (4.26); 189.0193 (4.05); 190.0270 (25.58); 194.0213 (40.84); 205.0142 (16.79); 206.0215 (14.69); 207.0294 (20.53); 209.0446 (1.26); 237.0402 (1.91)	C11H10O6	48.4	-0.64	95.20		0	0	0	0	0	0	0	0	0	0	0	0	11623.8	12048.9	12873.8	23189	22739.8	23495.6
18	5-O-Galloylquinic acid I	nd	343.07	1.19	7.2	160.0395 (21.04); 162.0551 (16.31)	C14H16O10	37.4	8.55	89.22		71.9403	0.0697347	156.148	187.301	0.163087	0.0400219	6.01095	107.912	2.16108	0	0	0	22652.2	20930.2	22601.4	5050.61	2269.15	3985.65
19	5-O-Galloylquinic acid II	nd	343.07	1.07	0.0	nd	C14H16O10	36.8	8.68	93.77		255.684	447.984	416.362	0	0	0	0	0	0	0	0	0	38966.4	40882.4	40402.3	16311.5	16640.4	16326.3
20	Neochlorogenic acid	906-33-2	353.087	1.83	12.6	87.0080 (88.72); 145.0290 (11.15); 207.0660 (2.38)	C16H18O9	41.1	-1.85	94.90		0	0	0	0	0	0	15517.2	15911.6	19319.9	65691.9	63025	68827.6	0	0	0	0	0	0
21	Pyrocatechol	120-80-9	109.029	0.55	0.0	nd	C6H6O2	37.6	-6.60	95.62		20184.1	22037.6	19973.8	13716.8	11291.6	12689	0	0	0	124.479	105.902	38.7463	0	0	0	0	0	0
22	4-hydroxybenzoic acid	99-96-7	137.024	0.55	80.8	93.0339 (100); 109.0289 (7.80)	C7H6O3	54.8	-5.08	98.97		253102	236899	241057	182355	167969	175295	3182.19	3337.88	2595.24	8252.26	8529.81	8414.31	2015.93	2348.61	2443.59	13003.8	10085.6	10280.7
23	Hydroxybenzene	108-95-2	93.0339	0.55	0.0	nd	C6H6O	38.2	-7.60	99.34		105334	107301	114109	83949.5	76633.5	80617.5	0	0	0	0	0	0	0	0	0	0	0	0
24	3-O-Feruloylquinic acid	62929-69-5	367.105	0.44	1.3	72.9924 (9.91); 79.0188 (0.83); 117.0187 (3.34); 147.0295 (1.37)	C17H20O9	38.0	4.14	93.41		17788.2	18131.7	16917.3	19251.1	16573.9	15342.9	5183.8	9393.64	12336.6	9513.95	9441.86	7864.01	3785.62	4457.37	4214.8	69646	62367.6	58818.7
25	3-O-Caffeoyl-4-O-methylquinic acid	nd	367.103	2.38	40.2	134.0365 (37.96); 168.0424 (13.24); 195.0660 (100); 306.0759 (7.10)	C17H20O9	45.2	-1.97	88.03		0	0	0	0	0	0	12510.8	14493.5	12253.9	13976	12662.9	15245.4	0	0	0	0	0	0
26	Neochlorogenic acid	906-33-2	353.087	2.61	0.0	nd	C16H18O9	39.5	-1.60	99.23		216.083	140.5	257.399	833.104	1962.06	1331.87	249455	229894	238595	313389	330447	325708	4031.55	2279.75	3592.49	2249.11	1619.8	826.822
27	4-p-Coumaroylquinic acid	93451-44-6	337.092	2.72	73.4	67.0178 (0.34); 83.0132 (0.71); 87.0081 (4.81); 93.0339 (12.41); 111.0445 (3.12); 119.0496 (9.33); 127.0394 (1.55); 145.0289 (2.76); 167.0344 (2.88); 173.0450 (6.03); 191.0556 (100); 205.0500 (1.97); 337.0922 (4.98)	C16H18O8	54.1	-1.36	98.78		138.352	569.945	362.059	2321.68	1823.8	1916.48	1.67049e+06	1.57782e+06	1.66248e+06	1.79117e+06	1.89609e+06	1.96253e+06	952.157	716.167	434.601	1215.61	2466.41	1639.71
	Cinnamic acids and derivatives
28	Sinapic acid I	530-59-6	223.061	3.48	43.1	189.0551 (5.71); 195.0657 (100)	C11H12O5	45.9	-2.42	89.40		0	0	0	0	0	0	0	0	0	13418.4	16014	9787.48	0	0	0	0	0	0
29	Sinapic acid II	530-59-6	223.06	3.78	60.7	177.0549 (5.21); 191.0711 (4.31); 209.0813 (100)	C11H12O5	48.8	-3.56	87.65		6146	6557.37	6098.92	12361.9	12284.1	11071.7	0	0	0	0	0	0	0	0	0	0	0	0
30	1-O-2'-Hydroxy-4'-methoxycinnamoyl-b-D-glucose I	145227-80-1	355.105	3.50	48.8	217.0499 (83.73); 218.0570 (81.44);233.0806 (5.90);337.0929 (20.86)	C16H20O9	47.2	4.93	92.94		0	0	0	1453.89	365.493	849.524	28844.3	26014.2	28308.4	18507.5	21309.5	18588.8	37078.6	40140.5	44039	63200.8	55168.3	55201.1
31	1-O-2'-Hydroxy-4'-methoxycinnamoyl-b-D-glucose II	145227-80-1	355.102	2.55	32.4	147.0445 (50.99); 165.0550 (10.47); 175.1127 (9.01); 327.1078 (25.73)	C16H20O9	42.7	-3.71	85.62		13789.5	12562.3	12569.7	14467	14976.5	11502.7	13117.2	9932.84	10433.3	23861.1	21328.8	18313.9	1597.12	1149.93	1452.21	1002.47	1709.84	1540.62
32	4-p-Coumaroylquinic acid I	93451-44-6	337.092	3.44	0.0	nd	C16H18O8	38.0	-1.93	92.21		0	0	0	0	0	0	18028.9	17540.6	16939.6	18422.3	21759.5	23425.1	0	0	0	0	0	0
33	4-p-Coumaroylquinic acid II	93451-44-6	337.092	3.04	86.2	93.0339 (3.26); 111.0445 (1.17); 119.0496 (4.15); 127.0395 (1.37); 145.0290 (1.24); 155.0342 (0.45); 163.0395 (2.50); 191.0555 (100); 337.0922 (4.29)	C16H18O8	56.6	-1.39	98.61		385.943	409.882	170.548	0	0	0	913853	840319	859362	944979	987560	1.00968e+06	0	0	0	0	0	0
34	Cinnamic acid	140-10-3	147.045	3.75	0.0	nd	C9H8O2	39.3	-2.15	99.21	Uxi2_Etanol	102.377	302.084	50.6592	198.843	55.0303	175.256	20760.3	17253.8	19316.4	27785.5	28481.3	28714.3	112924	110561	107608	191769	180137	171827
35	2-Hydroxycinnamic acid I	583-17-5	163.04	2.82	37.0	125.0238 (100)	C9H8O3	46.0	-1.49	94.55		0	0	0	707.375	547.289	723.811	5401.48	3735.3	4031.69	4289.03	5142.09	5550.24	59588.7	61334.3	62664.5	0	0	0
36	2-Hydroxycinnamic acid II	583-17-5	163.039	2.37	45.7	117.0339 (3.58); 119.0497 (18.22); 134.0365 (1.44); 145.0289 (9.18); 163.0394 (9.30)	C9H8O3	48.0	-3.70	98.79		55858.3	55476.5	60308.3	86262.7	83933.6	81385.5	1883.36	1525.56	1904.3	52.8093	1739.43	1311.94	3653.92	3827.94	3805.43	1701.42	1799.3	2737.79
37	2-Hydroxycinnamic acid III	583-17-5	163.039	1.98	8.8	69.0336 (2); 81.0339 (4.57); 83.0131 (19.12); 95.0133 (15.55); 97.0290 (21.97); 139.0394 (8.66)	C9H8O3	40.2	-4.36	97.44		45115	45812.1	49893.7	32724.8	31684.1	29424.2	0	0	0	132.871	34.7424	153.147	648.93	704.807	491.396	0	0	0
38	2-Hydroxy Cinnamic Acid IV	583-17-5	163.04	3.23	0.0	nd	C9H8O3	39.0	-3.29	98.98		70041.9	72157	72938.3	56082.3	60876.4	56803.9	67584	61436	64077	61215.2	64841.5	65798.4	15564.4	14855.2	13748.4	55166.3	52355.4	53476.9
39	3-O-Caffeoyl-4-O-methylquinic acid	nd	367.103	2.92	13.9	72.9925 (1.59); 75.0080 (3.43); 121.0292 (100); 134.0365 (11.06)	C17H20O9	41.1	-1.63	93.38		8427.79	8449.16	7999.24	14623.1	13147.3	11697.8	34670.2	31377.5	34637.5	38289.9	39459.7	44328.6	98.7769	66.216	166.164	88.4663	230.845	147.87
40	5-O-Caffeoylshikimic acid	73263-62-4	335.076	2.82	74.8	135.0444 (100); 289.0706 (20.09)	C16H16O8	53.5	-2.83	95.91		0	0	0	18952	17621.7	17146.6	18592.6	17523.8	16163.7	87213.3	84432.9	85727.4	0	0	0	0	0	0
41	1-O-Sinapoyl beta-D-glucoside I	14364-09-1	385.113	2.79	5.1	197.0448 (9.05); 251.0918 (100); 281.1022 (20.88); 357.1335 (87.75)	C17H22O10	34.8	-2.53	71.70		18267.4	19677.6	27069.8	42305.3	39460.3	36643.4	16324.2	21398.5	24315.1	24997.7	29720.7	32751.1	39761.8	41006.6	43527.5	21380.5	18463.7	19340.8
42	1-O-Sinapoyl beta-D-glucoside II	14364-09-1	385.113	3.11	0.0	nd	C17H22O10	38.9	-1.57	96.43	Uxi2_Etanol	124170	130430	136574	266316	267253	255274	11983.1	14288.9	10782.2	11433.9	9061.12	6825.3	175954	180230	188052	176251	170593	170819
43	1-O-Sinapoyl beta-D-glucoside III	14364-09-1	385.113	4.00	1.4	129.0188 (5.04); 154.0615 (0.72)	C17H22O10	37.4	-2.24	88.44		0	0	0	0.0135344	322.27	164.503	18614.3	15114.3	16697	14260.2	12144.3	13790	0	0	0	0	0	0
44	1-O-Sinapoyl beta-D-glucoside IV	14364-09-1	385.113	2.28	26.2	73.0286 (58.75); 83.0131 (49.03); 129.0554 (27.47); 165.0554 (100)	C17H22O10	42.1	-1.37	85.92		0	0	0	0	0	0	7623.33	9403.8	9138.69	12116	11151.5	11375.7	0	0	0	0	0	0
45	3-O-Feruloylquinic acid	62929-69-5	367.103	3.19	11.0	134.0364 (9.59); 159.0445 (4.12); 250.0840 (4.52); 305.1023 (8.07)	C17H20O9	40.7	0.09	92.34		0	0	0	0	0	0	39408.6	35343	34935.9	43133.2	41301.1	43775.3	8576.17	11662.6	12011	1778.17	3228.66	2984.68
46	Caffeic acid ethyl ester I	102-37-4	207.066	5.67	0.0	nd	C11H12O4	37.6	-3.47	91.97		5644.27	6064.24	7210.38	22748.5	24006.1	22307.3	0	0	0	0	0	0	24.6861	24.3906	30.55	0	0	0
47	Caffeic acid ethyl ester II	102-37-4	207.066	6.12	0.0	nd	C11H12O4	38.1	-3.50	94.37		11671.2	13842.1	12624.2	64804.8	59487.3	50430.7	0	0	0	0	0	0	0	0	0	270.565	78.8649	375.401
48	Caffeic acid ethyl ester III	102-37-4	207.066	5.06	88.5	95.0132 (17.76); 101.0602 (68.98); 121.0289 (45.32); 141.0189 (2.62); 143.0345 (51.18); 161.0449 (100); 211.0632 (1.97)	C11H12O4	57.1	-2.04	99.36		0	0	0	221.792	32.7438	227.133	916.011	1159.63	692.961	200561	212062	215267	0	0	0	0	0	0
49	Caffeic acid ethyl ester IV	102-37-4	179.034	2.23	0.0	nd	C9H8O4	37.5	-2.86	90.78		1900.93	2615.26	3447	11309.4	9771.16	9685.9	748.307	503.122	484.662	3080.31	3209.07	3306.87	1069.81	1343.23	1369.33	0	0	0
50	Ferulic acid I	537-98-4	193.051	5.26	0.0	nd	C10H10O4	38.0	0.26	90.52		0	0	0	0	0	0	0	0	0	0	0	0	0	0	0	14449.6	12881	13600.8
51	Ferulic acid II	537-98-4	193.05	4.24	0.0	nd	C10H10O4	37.4	-3.54	90.93		0	0	0	0	0	0	11175.1	9954.79	9650.38	8332.32	8109.39	8536.16	0	0	0	0	0	0
52	Scopoletin	92-61-5	191.035	5.19	0.0	nd	C10H8O4	39.1	-0.23	95.54		0	0	0	0	0	0	0	0	0	0	0	0	4644.69	4277.41	4543.17	58924.9	56427.7	57839
53	Acetoside	61276-17-3	623.193	1.88	10.6	95.0132 (17.76); 101.0602 (68.98); 121.0289 (45.32); 141.0189 (2.62); 143.0345 (51.18); 161.0449 (100); 211.0632 (1.97)	C29H36O15	36.4	-7.96	80.19		47301.4	54770.1	51639	36363.9	16819.9	16018.1	146363	130460	136879	141857	152866	159856	0	0	0	0	0	0
54	Fertaric acid	74282-22-7	325.056	1.85	11.7	112.9850 (29.96); 193.0525 (53.72)	C14H14O9	40.4	-1.25	91.79		0	0	0	0	0	0	3192.77	1416.06	2279.36	2009.71	861.288	1567.08	12223.4	11211.8	12314.9	0	0	0
55	4-Coumaroylshikimate	nd	319.084	0.77	0.0	nd	C16H16O7	37.1	5.72	91.92		0	0	0	0	0	0	0	0	0	0	0	0	11478.7	14723.9	13598.9	0	0	0
56	Caffeic acid	331-39-5	179.035	2.61	0.0	nd	C9H8O4	39.1	-2.64	98.77		1069.29	1151.05	1215.36	6821.49	4420.43	4804.22	10091.8	9276.22	9096.77	204130	207594	201908	499.371	619.707	647.791	0	0	0
	Proanthocyanidins
57	Procyanidin dimer B2	82262-99-5	577.134	3.39	0.0	nd	C30H26O12	35.5	-2.18	70.14		0	0	0	23712.1	23672.7	23252.2	0	0	0	0	0	0	0	0	0	0	0	0
58	Proanthocyanidin A2 I	41743-41-3	575.12	3.58	30.5	285.0396 (100); 289.0710 (53.08)	C30H24O12	44.6	0.65	93.41		24906.4	27080.4	30414.9	154134	158470	149307	14245.8	15032.6	23072	8036.89	18547.8	17829.5	0	0	0	0	0	0
59	Proanthocyanidin A2 II	41743-41-3	575.12	3.84	26.3	204.0418 (3.16); 219.0656 (100)	C30H24O12	42.8	0.05	87.88		821.09	441.701	805.694	20675.4	18410.8	17923.7	3077.23	3879.25	1144.04	0	0	0	0	0	0	0	0	0
60	Procyanidin C1	37064-30-5	865.197	2.84	37.9	153.0551 (100); 229.0499 (19); 245.0447 (15.36); 287.0553 (53.15); 289.0706 (94.78)	C45H38O18	44.3	-1.79	85.85		0	0	0	79724.9	89889.6	68081.3	0	0	0	0	0	0	0	0	0	0	0	0
	Phenolic glycosides
61	trans-p-Coumaric acid 4-glucoside I	14364-05-7	325.092	2.89	25.8	121.0292 (100) ;180.0652 (17.44)	C15H18O8	43.6	-2.42	94.91		0	0	0	0	0	0	29503.8	28005.7	27284.2	33033.6	32200.8	31463.9	177.225	121.568	273.215	25.853	12.3937	191.949
62	trans-p-Coumaric acid 4-glucoside II	14364-05-7	325.092	2.37	29.5	117.0339 (3.58); 134.0365 (1.44); 145.0289 (9.18); 163.0394 (9.30); 177.0402 (0.58); 306.0759 (0.27)	C15H18O8	45.2	-1.55	98.31		73969.6	71975.9	79357.1	333046	319916	306947	40820.7	45026	43665.2	47416.5	44982.4	48660.4	8848.78	8488.95	9572.84	17639.4	17749.2	18527.6
	Flavonoids/Flavones
63	Tetra-O-methylscutellarein	1168-42-9	341.106	3.44	0.0	nd	C19H18O6	35.0	8.88	85.03		12485.2	12573.4	12801	19126	23486.7	21873.6	5479.27	7144.93	4038.17	2650.09	4846.11	4198.65	1338.97	284.146	769.275	0	0	0
64	quercetin 3-O-alpha-rhamnopyranosyl-(1-2)-beta-galactopyranoside	117611-67-3	609.146	3.31	98.9	300.0271 (100)	C27H30O16	55.9	-0.98	82.03		0	0	0	0	0	0	471.074	1168.07	842.272	10612.3	13405.1	13902.9	0	0	0	0	0	0
65	Isoscoparine	20013-23-4	461.111	2.82	57.0	135.0444 (100); 229.0499 (4.03); 243.0290 (5.01); 245.0447 (3.26); 285.0396 (2.99); 287.0553 (11.26)	C22H22O11	48.7	5.54	93.08		799.631	730.274	633.455	409.268	805.391	626.292	60331.2	56139.7	60483.8	51320.8	54787	56175.1	0	0	0	0	0	0
66	Isoorientin 2''-O-rhamnoside	50980-94-4	593.154	4.09	0.8	121.0289 (15.35)	C27H30O15	35.5	4.18	81.62		0	0	0	0	0	0	14385.1	13784.1	13343.5	15266.6	12831.2	16994.4	0	0	0	0	0	0
67	Genistin	529-59-9	431.098	4.55	1.1	133.0294 (10.20)	C21H20O10	39.6	-1.23	98.48		0	0	0	0	0	0	0	0	0	0	0	0	695.839	665.06	1107.81	204055	199253	196100
	Flavanones
68	Miscanthoside I	38965-51-4	449.109	3.56	35.6	203.0342 (2.38); 205.0501 (14.56); 217.0499 (83.73);218.0570 (81.44); 233.0806 (5.90); 281.0449 (6.64); 383.0765 (5.44)	C21H22O11	45.1	-0.64	90.60		0	0	0	0	0	0	0	0	0	0	0	0	2849.7	3495.05	3649.96	15310.7	13626.6	13094.9
69	Miscanthoside II	38965-51-4	449.108	2.77	10.3	136.0518 (17.25); 151.0392 (64.46); 259.0605 (5.16); 269.0448 (3.59)	C21H22O11	40.2	-1.35	92.13		18377.2	17713.4	20178.7	64362.7	67092.9	62234	130.109	75.2938	161.51	198.386	238.545	650.079	6042.53	6916.22	7908.65	16114.3	13191.7	15413.7
70	Eriodictiol I	552-58-9	287.055	3.05	23.1	81.0338 (5.46); 93.0339 (78.57); 119.0496 (100); 155.0342 (10.19); 163.0395 (60.20)	C15H12O6	42.0	-2.86	90.46		4619.62	3109.94	4087.02	21786.5	21071.6	20021.5	0	0	0	0	0	0	0	0	0	0	0	0
71	Eriodictiol II	552-58-9	287.056	4.21	0.0	nd	C15H12O6	36.8	-1.36	85.42		7061.75	5803.88	6866.63	5644.08	5485.61	5268.12	0	0	0	0	0	0	4020.62	5019.14	4156.29	20118.3	16215.5	16342
72	Naringenin 7-O-rutinoside	14259-46-2	579.174	4.10	0.8	121.0289 (15.73); 204.0421 (12.84)	C27H32O14	35.7	4.41	82.92		0	0	0	0	0	0	9672.73	10420	11899.6	8700.9	11585.7	11273.7	0	0	0	0	0	0
73	4',5,6,7-Tetramethoxyflavanone	2569-77-9	343.121	3.66	0.0	nd	C19H20O6	34.6	7.86	81.81		11803.4	14846.5	13117.7	14024.4	13490.5	11823.3	0	0	0	0	0	0	1110.04	1018.54	1414.44	1938.69	2634.25	2505.6
74	Silandrin I	70815-32-6	465.12	1.70	0.0	nd	C25H22O9	37.1	1.18	87.09		1908.21	1718.06	863.235	0	0	0	42156.1	41748.3	37948.5	33541.7	34987.6	38119.2	0	0	0	0	0	0
75	Silandrin II	70815-32-6	465.116	2.04	57.4	135.0445 (100)	C25H22O9	48.0	-6.11	89.84		0	0	0	0	0	0	64762	63897.8	60146.4	62689	65408.6	70622.6	0	0	0	0	0	0
76	Hesperidin	520-26-3	609.188	0.44	3.7	79.0188 (0.66); 369.0671 (50.27); 488.1618 (10.04)	C28H34O15	35.7	8.37	84.23		48699.9	46449.2	45401	53380.7	47317.6	48239.6	37107.4	39447.3	33778	48907.5	46342.5	42267.1	23586.1	24024.3	24915.4	39004.3	28482.8	29093.2
77	Narirutin	14259-46-2	579.178	0.44	36.2	72.9924 (78.62); 79.0188 (0.58); 117.0187 (26.50); 135.0294 (87.65); 357.1033 (3.92); 369.0671 (44.06); 535.1514 (21.08)	C27H32O14	42.2	9.66	85.49		22037.1	20364.5	18731.5	31442.3	30096.2	28609.7	4641.89	5032.09	4650.72	9332.49	8488.55	7285.74	8102.99	9524.54	6916.61	42683.2	28624.9	30825.5
78	Manniflavanone	73428-17-8	589.103	0.44	0.0	nd	C30H22O13	35.7	6.55	85.96		29671.5	30846.7	19940.4	18590.3	20205.4	13249.1	0	0	0	1677.51	1846.26	285.935	2499.18	1797.79	2480.02	0	0	0
79	4'-Hydroxy-5,6,7-trimethoxyflavanone	72943-91-0	329.1	2.10	15.4	119.0498 (14.10); 207.0692 (0.72)	C18H18O6	39.4	-9.29	92.08		42434.5	40857.2	43746.2	40438.3	32680.4	30999.5	509.26	568.278	86.2368	0	0	0	7022.6	6541.75	6565.23	16179.1	13965	14754.1
	Isoflavonoids
80	Formononetin 7-O-glucoside-6''-O-malonate	34232-16-1	515.119	3.76	52.6	177.0333 (5.21); 341.1074 (25.97)	C25H24O12	47.8	-1.21	87.74		0	0	0	0	0	0	0	0	0	28402.8	30164.1	28255	0	0	0	0	0	0
81	Lonchocarpenin	22263-56-5	447.182	3.62	0.0	nd	C27H28O6	37.4	1.41	88.57		117.019	124.919	26.6188	0	0	0	0	0	0	0	0	0	6843.81	7990.87	9031.23	42490.1	39237.1	37366.4
82	Millettone	50376-38-0	377.102	1.61	0.0	nd	C22H18O6	37.4	-2.69	90.15		11566.3	10041.2	11982.7	17682.9	17979.4	14754.7	7499.59	8619.45	7851.28	11990.9	13573.1	9783.31	108817	108558	108692	7731.22	3810.74	3331.96
83	Licoisoflavone A	66056-19-7	353.1	1.41	18.5	89.0057 (2.48); 109.0288 (63.12); 138.0316 (10.93); 147.0120 (6.32); 153.0554 (80.99)	C20H18O6	39.4	-8.39	87.71		21882.4	22874.2	23088.9	13016.5	13670.3	11007	0	0	0	0	0	0	396.338	820.412	495.958	919.013	727.789	252.931
84	Medicocarpin	52766-70-8	431.132	1.30	0.0	nd	C22H24O9	35.9	-6.56	87.09		3139.72	2701.68	3172.03	1191.49	898.092	60.6762	0	6.3651	87.485	0	0	0	11353.8	13308.8	13787.5	10673.2	11466.2	7519.54
85	Sojagol	18979-00-5	335.089	1.96	3.0	119.0165 (0.12); 123.0809 (0.20)	C20H16O5	35.7	-9.61	86.21		22225.1	20185.1	21760.5	20554.3	17652.6	14926.5	5947.27	5078.34	5203.21	4118.44	2224.95	3833.09	0	0	0	0	0	0
86	Millettone	50376-38-0	377.103	0.93	0.0	nd	C22H18O6	36.1	0.77	81.50		717.939	733.236	427.617	0	0	0	1398.3	1759.85	1442.89	1310.03	1189.15	2042.23	3974.42	4652.09	6105.47	16005.7	15438.5	18126.5
87	7,2'-Dihydroxy-4'-methoxy-isoflavanol	nd	287.09	1.03	21.0	108.0214 (31.88); 123.0445 (93.41)	C16H16O5	40.4	-9.13	90.94		9882.16	8194.48	8117.35	16881.5	15051.7	14581.3	4960.68	6770.75	6610.81	7347.23	5843.1	5264.89	35539.3	39568.7	39198.6	91488.8	74239.9	76500.8
88	Variabilin	3187-52-8	299.09	2.31	38.1	108.0214 (28.40); 165.0554 (87.53); 256.0740 (4.78)	C17H16O5	42.5	-9.47	84.62		8065.64	8135.73	8246.7	16398.1	12534.2	12912.7	19042.3	20282.4	18761.6	11048.7	9673.64	9563.44	0	0	0	0	0	0
89	Pomiferin I	572-03-2	419.151	2.62	0.0	nd	C25H24O6	36.7	1.21	85.19		18196	18393.5	23030.1	59895.2	60880.7	53085.2	8358.11	7910.56	6988.84	8696.05	6328.32	6666.06	4140.99	4559.06	5908.86	2551.89	776.093	2119.07
90	Pomiferin II	572-03-2	419.151	2.27	2.1	83.0131 (50.78); 109.0288 (40.40)	C25H24O6	38.3	1.51	91.47		130.615	1248.4	819.569	0	0	0	2384.2	2387.37	3073.46	3461.07	197.192	2498.67	35396.8	39169.3	42497.6	14571.6	14389	13010.3
91	Piscerythramine	132923-36-5	450.196	2.67	0.0	nd	C26H29NO6	36.0	9.15	89.92		18103.7	13125.2	19100.1	12043.3	10505.7	8566.19	1275.27	958.582	2219.88	675.806	1991.62	772.145	4596.64	3677.62	3737.07	7187.05	7014.49	6171.58
92	Ononin	486-62-4	429.117	2.03	0.0	nd	C22H22O9	36.8	-4.89	89.77		44042.2	47622.1	56906.7	99636.2	86311.2	81166.4	2339.39	2551.14	2710.14	2891.78	3224.5	3451.63	0	0	0	0	0	0
	Neoflavonoids
93	Mammeisin	18483-64-2	405.168	4.02	0.6	109.0653 (0.46); 154.0615 (0.72)	C25H26O5	35.5	-7.30	84.87		23879.1	24050.1	31138.6	44367.9	40901.6	40222.8	0	0	0	0	0	0	0	0	0	464.098	1102.5	1716.17
	Flavonoid glycosides
94	Apiin	26544-34-3	563.14	3.48	0.0	nd	C26H28O14	37.6	-1.20	89.68		0	0	0	0	0	0	18144	18145	15754.3	6432.2	8890.64	5916.47	0	0	0	0	0	0
95	Phlorizine	60-81-1	435.129	3.69	1.0	135.0079 (13.07)	C21H24O10	38.0	-1.78	91.00		0	0	0	34067.7	31408.8	31457.7	0	0	0	0	0	0	0	0	0	402.045	1024.23	592.95
	Flavonol
96	Quercitrin	522-12-3	447.092	3.48	9.5	151.0030 (2.20); 285.0393 (5.36)	C21H20O11	38.9	-2.09	87.39		210.783	207.715	0.00629091	10461.6	12675.2	10670.9	0	0	0	0	0	0	0	0	0	0	0	0
97	Quercetin 3-galactoside	482-36-0	463.088	3.47	37.3	151.0030 (2.97); 255.0291 (5.58); 271.0241 (16.99); 285.0393 (7.25); 300.0266 (31.67)	C21H20O12	45.7	-1.44	92.96		9287.42	7836.27	12424.5	98016.2	97835.1	94301.6	2635.17	2167.42	1428.4	14912.3	15163.5	19014.2	0	0	0	1922.98	2956.16	4643.52
98	Myricetin 3'-glucoside	520-14-9	479.083	3.02	40.1	109.0289 (0.93); 191.0555 (100)	C21H20O13	45.4	-1.24	88.51		0	0	0	0	0	0	0	0	0	0	0	0	0	0	0	36626.8	41039.2	37953.7
99	Kaempferol I	520-18-3	285.04	4.91	0.0	nd	C15H10O6	37.2	-2.70	89.07		7478.48	7422.56	7346.63	26157.7	24321.7	22966.2	0	0	0	0	0	0	0	0	0	6583.4	5795.36	6156.64
100	Kaempferol II	520-18-3	285.04	4.55	30.0	107.0137 (4.58); 133.0294 (41.28);151.0036 (33.26)	C15H10O6	45.2	-0.77	96.73		0	0	0	0	0	0	0	0	0	0	0	0	0	0	0	53778.8	53727.1	50682
101	Dihydroquercetin	480-18-2	303.051	1.42	82.1	147.0120 (100)	C15H12O7	53.7	-1.65	88.39		9710.96	11729.8	12423.4	3923.74	3455.62	3660.6	0	0	0	0	0	0	0	0	0	0	0	0
102	Pinoquercetin	491-49-6	315.052	0.56	41.8	109.0289 (7.16); 211.0009 (9.51)	C16H12O7	45.6	4.57	91.40		18702.3	14495.8	14813.6	39537.1	35372.7	36620.7	0	0	0	0	0	0	487.749	670.53	572.835	1376.76	1085.21	102.706
103	6-Methoxytaxifolin I	31076-39-8	333.059	0.40	1.5	215.0322 (1.57)	C16H14O8	35.3	-9.19	85.00		33688.2	31420.6	32124.6	44067	43164.5	41521.8	3481.03	3944.41	2780.15	4798.79	6804.46	5027.01	0	0	0	7170.22	3861.21	4501.76
104	6-Methoxytaxifolin II	31076-39-8	333.064	0.74	0.0	nd	C16H14O8	37.8	6.05	95.88		22970.8	21681.7	27874.3	23291.2	27173.6	23436.3	5890.63	7469.04	5322.22	9816.8	12404.1	9044.27	285079	287177	308516	373010	347903	341666
105	Robinetin	490-31-3	301.037	0.63	20.3	101.0062 (80.59)	C15H10O7	41.0	5.61	91.11		1080.57	748.551	885.917	0	0	0	0	0	0	0	0	0	6952.09	8558.12	10379.5	1004.65	1483.61	385.11
	Flavans
106	Auriculoside	75871-96-4	449.148	3.54	25.8	247.0969 (100)	C22H26O10	41.9	6.03	90.81		132.076	757.921	215.786	111.01	120.691	745.782	310.627	1345.56	562.845	0	0	0	23854	25493.6	25517.4	46064.1	41009.7	41617.3
107	Ourateacatechin	17291-05-3	319.082	3.32	0.0	nd	C16H16O7	38.4	-2.13	94.47		502.052	124.238	187.625	0	0	0	28362.9	27484.8	29312.5	33142.2	33543.2	31033.2	0	0	0	0	0	0
108	cis-3,4-Leucopelargonidin I	520-17-2	289.071	2.74	18.0	81.0337 (23.97); 83.0132 (26.17); 109.0287 (100); 122.0357 (16.80); 123.0444 (90.97); 135.0066 (6.31); 138.0296 (6.30); 175.0394 (63.52); 187.0391 (7.69); 188.0465 (6.61); 199.0413 (16.07); 245.0811 (4.65); 251.0589 (7.88)	C15H14O6	43.0	-1.85	99.00		5668.91	5851.57	6143.95	1.45427e+06	1.38058e+06	1.33032e+06	0	0	0	0	0	0	0	0	0	0	0	0
109	cis-3,4-Leucopelargonidin II	520-17-2	289.071	2.35	9.0	117.0339 (3.58); 119.0497 (18.22); 163.0394 (9.30); 166.0629 (2.73)	C15H14O6	40.4	-2.74	96.15		0	0	0	58444	56033.8	54328.2	0	0	0	0	0	0	0	0	0	0	0	0
110	Leucocyanidin I	93527-39-0	305.064	0.48	9.9	83.0132 (7.96); 84.0192 (0.78); 85.0288 (49.03); 95.0133 (15.25); 97.0291 (8.73); 125.0005 (9.12)	C15H14O7	37.6	-8.61	87.47		0	0	0	0	0	0	0	0	0	0	0	0	231.771	282.495	252.92	28993.7	19392.9	21163.1
111	Leucocyanidin II	93527-39-0	305.069	0.63	16.1	149.0274 (91.50)	C15H14O7	40.3	8.04	94.28		2193.33	2659.58	3009.96	2310.97	1397.08	1107.8	0	0	0	0	0	0	27678	31603.8	34326.2	28523.1	36085.4	37318
112	Luteoforol	24897-98-1	289.073	0.56	1.4	109.0289 (12.30)	C15H14O6	36.7	5.54	88.32		542.415	608.135	1009.37	11.2582	359.164	174.242	0	0	0	570.566	286.45	793.603	2135.29	2455.26	3368	12851.7	13641	11747.1
	Chalcones
113	Butein I	487-52-5	271.064	2.76	16.2	122.0357 (26.45); 138.0296 (9.92); 175.0394 (100); 183.0479 (6.18)	C15H12O5	38.6	9.67	87.43		0	0	0	1133.09	2507.95	1579.59	9788.07	8749.43	10277.5	11483.1	12223.5	11366.3	0	0	0	0	0	0
114	Butein II	487-52-5	271.061	5.50	0.0	nd	C15H12O5	37.5	-1.22	88.92		2586.99	2570.12	1436.64	7691.38	8498.5	9589.54	0	0	0	0	0	0	1522.61	1146.98	1293.48	13037.2	9270.34	12415.5
115	Methylodoratol I	94943-13-2	315.127	4.69	45.6	138.0685 (3.52); 151.0763 (3.63); 152.0837 (2.57); 195.0659 (100)	C18H20O5	44.9	9.64	89.49		0	0	0	0	0	0	0	0	0	0	0	0	4455.29	3833.35	4409.27	38663.6	39192.9	33829.9
116	Methylodoratol II	94943-13-2	315.121	1.66	0.1	83.0500 (0.18)	C18H20O5	35.4	-9.30	87.03		8815.62	10025.6	11331.5	18041.9	20291.1	17371.6	15067.2	14384.7	14272.9	11557.2	11522	12225.7	897.862	895.937	660.169	699.966	416.666	851.951
	Other polyphenols
	Naphthoquinones
117	Droserone	478-40-0	203.034	4.36	0.0	nd	C11H8O4	36.7	-3.72	87.91		28733.8	28692.2	31391.7	0	0	0	0	0	0	0	0	0	0	0	0	0	0	0
	Tannins
118	Pyrogallol I	87-66-1	125.024	1.09	0.0	nd	C6H6O3	38.6	-4.55	98.39		13241.7	12755.5	14223.3	11434.7	10453.1	9858.49	45816.4	44658.2	46456.6	49272.9	54218.4	53509.6	28743.4	29092.6	28658.2	4.99747	357.634	285.248
119	Pyrogallol II	87-66-1	125.024	0.51	0.0	nd	C6H6O3	38.8	-3.64	98.51		18204.9	20863.2	20643.9	21448.8	17630.5	19017.4	398.942	434.253	501.005	801.55	612.196	1007.24	5922.79	5448.41	6069.1	5979.15	9081.2	8223.27
120	Pyrogallol III	87-66-1	125.024	0.97	34.2	124.0161 (33.33)	C6H6O3	45.3	-3.86	97.00		28404.4	28603	31114.4	30215.6	27063.5	25765.4	31752.9	30250.1	30039.4	34366.3	35464.1	36116.2	43744.8	41358.5	44192.4	5429.55	6829.04	5707.65
	Phenylpropanoids
	Molignols
121	5-Hydroxyferulic acid methyl ester I	2041-35-2	209.045	3.02	9.6	109.0289 (0.93); 127.0395 (1.37); 145.0290 (1.24); 163.0395 (2.50)	C10H10O5	40.1	-0.80	91.88	Uxi2_Etanol	47.4797	16.7308	469.869	84.2941	0.0520198	210.055	345.167	79.994	276.572	542.086	459.7	414.124	10267.5	10134.7	10297	25982	25776	23218.4
122	5-Hydroxyferulic acid methyl ester II	2041-35-2	209.045	2.08	36.6	91.0187 (0.30); 94.0061 (0.25); 107.0136 (0.50); 119.0138 (0.68); 124.0164 (6.96); 133.0292 (15.32); 134.0361 (5.25); 136.0165 (17.53); 146.0361 (2.94); 148.0164 (3.41); 173.0243 (2.74); 176.0114 (2.28); 178.0262 (10.43); 190.0270 (62.62); 194.0213 (100); 209.0446 (3.08)	C10H10O5	44.6	-4.34	91.62		1315.2	2231.68	1128.09	0	0	0	0	0	0	0	0	0	5451.79	5470.38	4823.14	10369.9	11223.7	10432.5
123	3,4-Dihydroxystyrene I	6053-0207	135.045	3.14	0.0	nd	C8H8O2	37.8	-4.79	94.64		0	0	0	0	0	0	13538.1	10554.8	10373.2	18492.2	21527.6	21184	0	0	0	2742.97	1213.83	1170.61
124	3,4-Dihydroxystyrene II	6053-0207	135.045	2.61	0.0	nd	C8H8O2	38.8	-3.86	98.52		0	0	0	0	0	0	2870.35	900.343	2564.89	55536.4	56022.8	55132.7	0	0	0	0	0	0
125	Myristicin	607-91-0	191.071	5.96	0.0	nd	C11H12O3	39.0	-2.68	98.10		0	0	0	0	0	0	0	0	0	60019	70030.5	64012	0	0	0	0	0	0
126	Elemicin	487-11-6	207.102	6.49	0.0	nd	C12H16O3	37.9	-2.35	92.11	Uxi2_Etanol	20706.8	23264.4	24448.2	25005.4	27450.2	22390	17726.4	25609.8	28093.8	29689.8	33105.7	31491.3	27541.1	42136.7	44932.1	93188.3	32142.8	35640
127	1'-Acetoxychavicol acetate I	52946-22-2	233.081	7.00	0.0	nd	C13H14O4	38.8	-3.16	97.61		144947	142668	153143	43563.9	39005.8	39674.8	0	0	0	0	0	0	0	0	0	0	0	0
128	1'-Acetoxychavicol acetate II	52946-22-2	233.081	4.36	0.0	nd	C13H14O4	39.0	-3.21	98.61		137992	131839	150868	6643.67	5639.35	5570.11	0	0	0	0	0	0	0	0	0	0	0	0
129	Syringin I	118-34-3	371.134	4.27	45.1	81.0337 (2.65); 125.0601 (4.12); 209.0813 (100); 218.0566 (2.44)	C17H24O9	48.4	-1.97	99.46		151034	147164	177208	152951	151885	148751	0	0	0	234.662	86.3864	480.745	0	0	0	0	0	0
130	Syringin II	118-34-3	371.134	4.14	22.5	81.0338 (0.79); 125.0600 (5.03); 209.0812 (100)	C17H24O9	43.4	-1.99	96.69		53835	52227.5	59343.3	116737	109005	107301	0	0	0	2025.92	308.239	398.742	0	0	0	333.965	2698.88	3113.53
131	Syringin III	118-34-3	371.134	3.20	17.7	129.0187 (67.55); 250.0840 (9.94); 305.1023 (17.75)	C17H24O9	42.5	-1.37	96.68		26076.8	27598.3	27158.3	83703.9	83101	79983	1189.21	1671.17	1984.61	1649.76	1141.48	2662.39	12557	13475.4	14430	9635.87	7917.08	6845.97
132	Sinapoyl alcohol I	537-33-7	209.081	4.27	3.7	81.0337 (3.07); 125.0601 (4.78)	C11H14O4	39.4	-3.75	97.44		49035.1	47417.5	57159.6	45398.5	47569.8	46774.3	0	0	0	0	0	0	0	0	0	0	0	0
133	Sinapoyl alcohol II	537-33-7	209.081	4.14	7.4	81.0338 (2.06); 125.0600 (13.09)	C11H14O4	39.4	-4.02	94.55		16399.1	14319.7	15329.7	28191.2	29726.5	29240.3	0	0	0	0	0	0	0	0	0	0	0	0
134	4-Hydroxycinnamyl alcohol 4-D-glucoside	nd	311.116	2.04	0.0	nd	C15H20O7	37.0	8.97	94.85		2439.16	2163.69	3106.89	2349.37	1879.75	1649.09	18885	18757.7	17584	21397.5	23121.6	23444.8	648.311	432.2	722.841	282.128	285.893	315.278
	Lignans
135	Cleistanthin A I	25047-48-7	539.153	3.78	0.3	108.0211 (4.60)	C28H28O11	34.2	-5.02	76.43		91676.6	79657.8	89568.7	68211.5	65711.5	67006	1820.02	2487.68	1038.82	4854.53	3488.29	2627.84	0	0	0	0	0	0
136	Cleistanthin A II	25047-48-7	539.161	1.02	2.9	169.0475 (4.59)	C28H28O11	36.2	9.92	89.13		0	0	0	2941.01	6226.66	2589.96	42168.3	45086.2	45746.7	56848.2	56322.8	57726.6	0	0	0	0	0	0
137	Pinoresinol glucoside	41607-20-9	519.186	3.68	44.4	123.0445 (10.53); 151.0393 (28.80); 247.0969 (62.13); 357.1334 (9.37)	C26H32O11	46.8	-1.39	91.06		0	0	0	1462.22	0	249.804	27499.2	22371	26544.9	29899.4	32494.2	33487.2	0	0	0	1989.5	1335.33	2275.93
138	Yangambin	13060-14-5	445.184	3.62	0.0	nd	C24H30O8	36.7	-5.97	90.17		0	0	0	421.323	450.099	178.249	266.69	37.3861	44.6316	0	0	0	19771.7	20763.3	24016.9	109755	99805.4	101261
139	Diferulic acid	436-96-4	385.091	2.72	15.6	83.0132 (0.71); 109.0287 (2.70); 122.0357 (0.45); 138.0296 (0.17); 167.0344 (2.88); 175.0394 (1.72); 188.0465 (0.21); 199.0969 (0.43); 205.0500 (1.97); 355.0837 (0.33)	C20H18O8	40.3	-4.90	91.67		974.5	941.263	1624.24	2636.75	1896.87	1963.63	20641.5	25551.6	27290.8	31125.7	34080.4	37400.5	2096.93	1957.72	2137.36	1180.9	774.987	896.973
140	Gomisin D I	60546-10-3	529.207	5.49	0.0	nd	C28H34O10	37.0	-1.61	87.09		0	0	0	0	0	0	6102.59	5225.58	6685.11	23593.1	25143.6	23800.2	0	0	0	0	0	0
141	Gomisin D II	60546-10-3	529.213	1.98	1.2	83.0131 (19.12); 97.0290 (21.97); 130.0631 (8.43); 142.0657 (5)	C28H34O10	34.9	9.21	83.34		0	0	0	0	0	0	10669.1	11385	11350.8	14953.4	12997.6	15113.5	0	0	0	0	0	0
142	cis-Hinokiresinol	17676-24-3	251.108	1.11	2.7	93.0344 (8.60)	C17H16O2	37.8	2.72	89.31		1718.82	1351.66	945.772	2837.21	2477.33	1264.37	3214.42	3122.96	4668.2	2228.06	962.316	1420.27	20365.9	20089.6	21256.7	13698.4	19205.1	15856.1
143	Diphyllin	22055-22-7	379.083	0.44	5.0	59.0126 (10.87); 71.0130 (41.34); 83.0132 (4.03); 84.0192 (4.03); 85.0288 (24.80); 95.0133 (7.71); 97.0291 (4.41); 365.0721 (1.05)	C21H16O7	39.0	0.63	90.92	Uxi2_Etanol	295115	254469	241595	283781	255497	256229	217151	206398	205087	281274	289524	275678	26794.6	29424.6	29975.1	218310	190589	183136
144	Justicidin A	25001-57-4	393.096	0.60	0.0	nd	C22H18O7	35.6	-4.26	82.81		4086.48	3779.54	4629.99	2024.66	2412.55	774.75	0	0	0	1005.78	444.629	701.187	6844.36	7101.9	7247.47	19595.7	11012.5	16422.9
145	Austrobailignan 1	55955-07-2	381.095	2.34	0.0	nd	C21H18O7	37.6	-7.33	96.18		233.101	0.529931	219.571	0	0	0	3346.02	3473.94	1722.54	4611.37	4082.74	4146.07	26270.1	31029.5	31261.9	31607.5	26917.5	21377.7
146	(3S,4R)-3-[(R)-hydroxy-(3-hydroxyphenyl)methyl]-4-[(3-hydroxyphenyl)methyl]oxolan-2-one	nd	313.105	2.04	34.3	135.0445 (62.77); 164.0459 (6.58)	C18H18O5	42.7	-9.61	89.94		Uxi2_Etanol	1051.08	803.324	508.041	481.675	305.073	3493.83	2503.41	3039.75	3679.51	4042.47	3061.78	10393.7	12255	12138.7	5019.53	4773.18	1573.25
147	1-Acetoxypinoresinol	81426-14-4	415.137	2.23	5.1	73.0286 (2.33); 83.0131 (1.94); 85.0288 (9.17); 93.0340 (3.27); 97.0290 (1.86); 135.0445 (3.66); 151.0393 (10.47)	C22H24O8	37.2	-7.47	89.29		103330	118676	120520	21970.3	20690.8	16106.8	0	0	0	423.649	220.404	444.157	1889.32	1853.8	2514.65	83.9323	183.422	0
	Coumarins
148	Decuroside	96638-81-2	569.187	3.42	4.5	164.0712 (8.73)	C26H34O14	38.1	-0.30	86.23		1470.27	1798.82	1351.22	1983.64	1079.15	783.432	11101.5	10364.9	10671.6	11999.1	12375.2	9875.81	0	0	0	0	0	0
149	Marmesin I	13849-08-6	245.081	2.74	26.8	157.0647 (1.88); 159.0442 (14.79); 173.0597 (5.49); 175.0394 (63.52); 175.0754 (5.73); 187.0391 (7.69); 188.0465 (6.61); 203.0706 (14.50)	C14H14O4	44.1	-3.36	97.46		0	17.0243	133.6	54626.5	49536	48041.6	0	0	0	0	0	0	0	0	0	0	0	0
150	Mammeisin II	18483-64-2	405.174	3.60	32.1	327.1232 (5.35)	C25H26O5	42.7	8.28	90.56		14039.7	13375.9	16274.7	43980	40031.5	36754.9	0	0	0	319.596	245.233	953.066	29311.7	29819.5	32863	52990	55036.2	53098.9
151	Mammeisin III	18483-64-2	405.17	7.49	45.1	125.0601 (2.16); 198.0331 (18.21); 281.1175 (1.10); 297.1127 (5.11); 321.1125 (3.84); 363.1229 (3.88); 365.1752 (12.04); 379.1908 (4.60)	C25H26O5	48.1	-1.75	97.70		0	21644.1	38250.4	55916.4	819116	875868	0	0	0	0	0	0	0	0	0	0	0	0
152	Urolithin A	1143-70-0	227.034	6.93	0.0	nd	C13H8O4	37.4	-3.49	90.94		2120.75	2603.75	1137.19	20724.2	21438.6	24649.3	0	0	0	0	0	0	0	0	0	0	0	0
153	Scopoletin I	92-61-5	191.034	4.47	6.1	95.0132 (19.98)	C10H8O4	38.6	-2.82	90.24		4875.48	4815.65	4435.83	9884	10836.6	9183.36	116.681	24.6961	39.2935	69.037	150.159	202.769	2788.48	1802.02	2385.99	13904.2	11833.7	12001.1
154	Scopoletin II	92-61-5	191.037	0.69	2.4	67.0179 (0.88); 85.0288 (7.21)	C10H8O4	37.0	8.75	92.28		6124.14	1422.18	16527	0	0	0	0	0	0	652.586	8142.2	1.55223	6604.05	354.257	4947.69	0	0	0
155	Fraxin I	524-30-1	369.086	1.96	49.3	113.0239 (100)	C16H18O10	45.3	8.46	86.67		25812.5	8936.42	5787.54	9487.09	9306.51	8653.49	63705	60433.6	52789.9	59827.6	56035.4	56836.1	0	0	0	0	0	0
156	Fraxin II	524-30-1	369.082	2.37	0.5	177.0402 (0.58)	C16H18O10	39.5	-1.61	98.82		351512	332789	365828	209235	194528	182676	610.093	680.68	256.546	738.601	876.106	756.003	0	0	0	0	0	0
157	Fraxin III	524-30-1	369.082	2.49	10.2	83.0131 (33.17); 95.0133 (23.47); 99.0083 (44.12); 103.0397 (2.76); 129.0663 (26.02)	C16H18O10	40.9	-1.87	96.46		221816	219017	237569	149701	144119	132799	0	0	0	118.734	455.828	135.086	0	0	0	0	0	0
158	Byakangelicin I	482-25-7	333.096	0.51	1.4	99.0446 (10.04)	C17H18O7	37.4	-6.71	93.30		2537.67	2048.96	1218.68	1087.93	1151.3	876.949	114.036	150.973	276.681	386.705	133.23	271.942	4984.8	4850.07	5736.19	64807.2	58102.4	57048.4
159	Byakangelicin II	482-25-7	333.1	0.78	0.0	nd	C17H18O7	38.2	5.52	97.23		1627.03	1545.5	1730.29	306.507	593.211	337.787	0	0	0	0	0	0	20965.4	24573.8	21545.8	3768.39	6454.04	5448.14
160	Coumarin	91-64-5	145.029	2.37	35.7	117.0339 (3.58); 119.0497 (18.22); 134.0365 (1.44)	C9H6O2	44.9	-4.60	94.33		4441.05	4467.14	5127.47	21545.6	20476.7	19888	2182.95	2213.28	1547.91	1930.32	1898.74	2138.24	0	0	0	0	0	0
161	Libanorin	27303-26-0	327.121	2.67	0.0	nd	C19H20O5	34.0	-9.87	80.95		79158.4	80669.4	94409.2	197404	187802	179718	2829.43	2975.93	1951.5	3646.23	1195.04	1249.45	20474	21253.5	23260.1	17059.9	16298.9	13719.6
162	Esculetin I	305-01-1	177.019	2.57	1.1	119.0135 (0.94)	C9H6O4	38.1	-3.32	93.24		563.771	460.301	764.446	3770.81	3312.68	3346.19	14127.7	13148.7	13707.3	13952.1	13141.9	14114.7	3910.6	3792.18	4000.74	3876.31	3958.72	3244.28
163	Esculetin II	305-01-1	177.019	2.09	54.6	117.0345 (1.02); 124.0164 (2.84); 133.0292 (6.26); 134.0361 (2.15); 136.0165 (7.16); 148.0164 (1.39); 163.0036(2.09); 164.0114 (22.46); 176.0114 (0.93)	C9H6O4	48.8	-0.50	89.91		0	0	0	0	0	0	0	0	0	373.009	660.755	346.396	10190.9	9456.61	10289.9	25804.4	22312.7	22537.4
164	Fraxetin	574-84-5	207.03	2.09	59.6	124.0164 (2.84); 136.0165 (7.16); 148.0164 (1.39); 163.0036 (2.09); 164.0114 (22.46); 178.0262 (4.26); 180.9811 (2.74); 189.0193 (4.05); 190.0270 (25.58); 194.0213 (40.84); 206.0215 (14.69); 207.0294 (20.53)	C10H8O5	51.3	-0.90	98.17		70.9766	1.09854	42.6526	0	0	0	116.775	530.255	689.862	355.591	523.278	829.511	54284.6	54710.9	57331.9	130891	122771	125245
165	2-hydroxychromen-4-one	nd	161.024	2.09	47.4	105.0344 (1.46); 124.0164 (2.84); 133.0292 (6.26); 134.0361 (2.15); 136.0165 (7.16); 146.0361 (1.20); 148.0164 (1.39)	C9H6O3	47.1	-1.55	90.11		0	0	0	0	0	0	0	0	0	0	0	0	4647.07	4736.5	4930.24	12932.4	10262.3	10052
166	7-hydroxycoumarin	93-35-6	161.024	2.27	12.4	93.0340 (31.29); 109.0288 (14.77); 137.0238 (49.82)	C9H6O3	40.8	-3.58	95.90		0	0	0	0	0	0	3489.3	4230.1	3477.11	13280.4	13020.3	13712.6	0	0	0	0	0	0
167	Cichoriin	531-58-8	339.075	2.19	4.9	177.0401 (26.32)	C15H16O9	37.2	9.33	91.56	Uxi_Etanol	4730.86	4614.76	5561.38	14301.9	15022.7	13866.9	1870.86	397.48	1785.34	2564.07	1284.63	2438.24	0	0	0	0	0	0
	Skimate / acetate-malonate pathway derived compounds
168	Yakuchinone-A	78954-23-1	311.168	7.49	3.2	71.0133 (0.35); 119.0499 (12.30)	C20H24O3	36.8	9.77	91.48	Uxi2_Etanol	66010.3	56911.1	66980.6	57556.9	62315.9	56739.6	50653.4	48134.9	49004	60324.8	65991.8	58100.8	30261.7	35534	33038	2.70748e+06	129867	126648
169	Polydatin	27208-80-6	389.122	1.24	19.7	83.0133 (35.36); 115.0396 (100)	C20H22O8	40.7	-6.72	91.32		0	0	0	314.565	208.101	557.084	270.847	507.75	1051.45	27.4247	217.97	255.707	73948.9	76585.4	77823	183839	161674	163981
170	Astringin	29884-49-9	405.116	1.00	64.9	197.0485 (100)	C20H22O9	48.2	-6.77	83.81		0	0	0	0	0	0	291.754	316.404	563.698	706.922	7.2548	457.316	12021.5	11336.4	12893.1	31265	31242.4	28825.7
	Amino acid related compounds
171	Anthemis glycoside A	89354-48-3	866.265	3.90	0.0	nd	C39H49NO21	36.0	-8.94	89.87		0	0	0	0	0	0	14068.9	14303.1	13076.1	19992.2	16110.8	15357.2	0	0	0	0	0	0
172	Glucoarabin I	nd	506.118	1.57	0.0	nd	C17H33NO10S3	37.0	-3.17	88.65		0	0	0	0	0	0	36776.4	34635.7	32162.8	32340.9	30068.8	30603.5	0	0	0	0	0	0
173	Glucoarabin II	nd	506.118	1.86	5.8	119.0344 (41.67); 143.0345 (51.18); 149.0450 2264.5416 (12.03); 161.0449 18831.9419 (100)	C17H33NO10S3	38.9	-2.99	92.17		979.708	201.125	1714.71	0	0	0	129975	114782	122365	120844	119534	125862	0	0	0	0	0	0
174	Muscaaurin VII	81943-08-0	347.098	0.55	0.0	nd	C15H16N4O6	38.1	-5.36	96.44		369997	366548	366488	270837	243678	241599	261.188	263.676	285.164	0	0	0	2871.73	3877.81	3100.42	37797.4	34741.1	33576.7
	Others amino acid related compounds
	Alkaloids
175	Trigonelline	535-83-1	136.04	3.38	19.2	92.0500 (72.36)	C7H7NO2	42.7	-4.56	99.35		0	0	0	0	0	0	35860.7	29080.1	31186.1	45994.6	47447.2	41685.2	0	0	0	0	0	0
176	Macarpine	23594-80-1	391.103	2.83	0.0	nd	C22H18NO6+	36.0	-8.98	90.01		5228.53	5845.5	6002.03	12756.2	12199.7	9730.11	0	0	0	374.605	257.863	10.4548	199.677	226.24	352.568	386.694	57.9717	44.4766
177	Swainsonine	72741-87-8	172.098	2.76	0.0	nd	C8H15NO3	38.3	-2.38	94.33		10162.9	11278.1	11970.1	16788.7	14902	13018.5	2240.74	1352.1	2266.75	2410.59	2518.88	2827.59	9076.65	9629.21	9318.88	9381.92	9011.12	11288.1
178	Apodine	57932-86-2	365.152	7.40	0.0	nd	C21H22N2O4	38.2	3.87	95.58		0	0	0	200.207	861.787	922.616	0	0	0	0	0	0	0	0	0	68752.5	96654.9	85194.6
179	6-Hydroxynicotinic acid	5006-66-6	138.019	4.28	0.0	nd	C6H5NO3	38.1	-3.53	94.55	Uxi2_Etanol	13485.9	11988.8	13839.4	14227.6	13323	13851.6	15745.4	15120.2	15471.5	16894.8	18446.4	18545.3	11953.8	10721.1	11251.3	56336.5	51616.5	55744.9
180	Acetylcaranine	14383-07-4	312.123	4.62	0.0	nd	C18H19NO4	38.1	-2.70	93.59		0	0	0	0	0	0	0	0	0	13920.9	14231	14089.1	0	0	0	0	0	0
181	Australine	118396-02-4	188.092	1.24	0.0	nd	C8H15NO4	38.6	-2.81	96.17		7644.44	7044.44	5953.27	5133.38	5318.88	3302.51	26134.7	26296	26316.7	29333	29029.4	29207.4	16073.6	16277.8	16043.4	6846.39	5997.85	6158.72
182	Macarpine	23594-80-1	391.103	1.88	13.5	121.0289 (52.65)	C22H18NO6+	39.6	-8.36	93.73		5330.92	7251.47	9902.79	9856.6	9463.81	7259.38	0	0	0	451.469	287.214	47.7238	10049.5	11314.2	10451.2	0	0	0
183	Lophophorine	17627-78-0	234.113	1.97	0.0	nd	C13H17NO3	36.9	-0.94	85.84		0	0	0	0	0	0	0	0	0	0	0	0	20029	19089.9	20446.5	34991.1	33260.5	34254.9
184	Caffeine	58-08-2	193.071	0.51	0.4	109.0402 (1.71)	C8H10N4O2	36.8	-9.63	94.06		19999.6	18896.5	19704	19368.5	17047.6	17707	18513.8	18382.8	15394.5	21484.3	20440.2	22512	16384.2	17082.7	16874	30964.7	28346.7	30326
185	1,3,7-Trimethylurate	5415-44-1	209.066	0.50	0.0	nd	C8H10N4O3	37.4	-8.11	95.90	Uxi2_Etanol	204276	203240	205120	167983	158289	152965	139529	129215	127487	146789	157591	149392	104859	110477	114140	174766	172863	174632
186	Theobromine	83-67-0	179.056	0.48	0.0	nd	C7H8N4O2	37.5	-9.45	97.84	Uxi2_Etanol	1.2349e+06	1.21506e+06	1.27174e+06	855762	825029	820689	52910.1	49096.5	52343.6	65211.2	66400.6	65635.6	175099	185355	191427	432530	411416	411579
187	Xanthine	69-89-6	151.026	0.87	6.0	108.0212 (17.74)	C5H4N4O2	39.9	-2.86	97.11		11556.2	12125.2	11910.5	9470.41	8142.91	9379.17	15452.8	16818.7	14805.9	20035.1	19091.4	18474.3	4185.19	4844.42	5566.88	6425.09	5840.62	7403.42
188	Chelirubine I	18203-11-7	361.096	2.35	6.9	145.0289 (9.18); 163.0394 (9.30); 361.0959 (30.71)	C21H16NO5+	39.3	1.19	91.08		19291.7	17448.1	20314.1	4692.95	3276.3	3851.2	701.771	1001.25	1544.78	151.14	274.558	103.403	1.17727e+06	1.24216e+06	1.29705e+06	670883	619756	604310
189	Chelirubine II	18203-11-7	361.096	2.10	0.0	nd	C21H16NO5+	37.5	1.54	89.53		5583.74	4437.11	4568.65	4836.89	3948.06	4278.6	1264.21	1535.95	975.187	1207.51	2265.45	1702.02	66912	70836.3	74690.8	22330.1	24012.9	19859.8
190	Haplodimerine	120931-43-3	485.17	2.53	0.7	113.0603 (5.74)	C28H26N2O6	38.0	-3.22	93.11		2550.82	1449.04	1795.4	10503.6	9933.64	4849.78	14683.8	16428.6	13180.1	14596.6	14798.9	18084.2	22518.6	24083.6	27847.4	9980.95	7986.29	6356.88
191	Vasicinol	5081-51-6	203.082	2.00	0.1	69.0336 (0.35); 203.0820 (8.76)	C11H12N2O2	39.2	-1.77	98.15		1452.67	2338.79	2648.66	2180.27	1963.38	2067.3	79039.7	76486.9	63146.6	58954.4	77937	82074.5	4965.63	5634.85	6558.3	9086.66	9336.4	10889.6
192	Nicotinate D-ribonucleotide	321-02-8	335.044	2.22	2.6	177.0401 (4.29)	C11H15NO9P+	38.0	7.74	95.94		0	0	0	0	0	0	0	0	0	0	0	0	24151	25817.5	25890.7	1675.54	2256.38	2580.44
193	Physovenine	6091-05-0	261.127	2.27	1.7	149.0449 (1.95)	C14H18N2O	35.8	9.50	87.80		695.284	199.514	473.943	0	0	0	1308.07	1778.23	1331.13	0	0	0	0	0	0	0	0	0
	Fatty acids related compounds
	Polyketides
194	Hamaudol I	735-46-6	275.092	3.56	94.6	151.0758 (4.09); 203.0342 (2.38); 205.0501 (14.56); 217.0499 (83.73);218.0570 (81.44); 233.0452 (5.90); 233.0806 (3.12); 247.0969 (100); 257.0812 (2.84)	C15H16O5	56.9	-2.59	92.84		14758.4	16848.4	16920	34223.4	32235.1	27280.9	0	0	0	0	0	0	0	0	0	0	0	0
195	Hamaudol II	735-46-6	275.092	3.68	81.8	135.0079 (1.22); 151.0393 (28.80);203.0343 (4.53); 204.0420 (100); 247.0969 (62.13); 275.0917 (33.34)	C15H16O5	53.9	-2.21	90.36		18587.5	17999.4	20145.1	12165.9	11340.5	9558.33	0	0	0	0	0	0	0	0	0	0	0	0
196	Hamaudol III	735-46-6	275.095	0.75	26.3	159.0470 (86.67)	C15H16O5	42.8	7.92	96.32		244.104	299.828	137.992	755.139	980.47	633.591	0	0	0	0	0	0	297588	339381	357169	1.12139e+06	1.08875e+06	1.08531e+06
197	5-O-Methylvisamminol I	80681-42-1	289.11	3.84	86.6	204.0418 (3.16); 219.0656 (100); 275.0918 (7.18)	C16H18O5	53.3	6.74	87.50		226535	150336	175921	56009.3	44699.5	47828.3	7107.75	7259.09	3921.98	8126.09	3251.06	3284.72	0	0	0	777.117	437.378	595.953
198	5-O-Methylvisamminol II	80681-42-1	289.111	5.31	0.0	nd	C16H18O5	34.6	9.25	83.01		14139.6	13324.8	13055.7	11848	11734.3	10316.7	0	0	0	0	0	0	0	0	0	0	0	0
199	Lancerin I	81991-99-3	405.086	3.69	3.6	135.0079 (1.97); 203.0343 (7.28)	C19H18O10	37.8	7.03	93.51		0	0	0	0	0	0	0	0	0	0	0	0	25285.6	26241.3	25538.3	42579.1	43579.8	41179.5
200	Lancerin II	81991-99-3	405.086	4.18	0.0	nd	C19H18O10	36.2	6.87	88.52		586.843	1645.06	1965.24	3566.89	4278.71	4132.99	0	0	0	0	0	0	21199.9	22422	25009.2	51438.3	50638.6	48003.2
201	Cimifugin I	37921-38-3	305.106	2.89	26.8	119.0496 (100)	C16H18O6	40.6	8.09	85.37		17586.1	18468.8	19654.9	6055.01	5990.94	4919.06	623.312	789.255	235.703	0	0	0	0	0	0	0	0	0
202	Cimifugin II	37921-38-3	305.106	2.57	14.5	119.0135 (0.94); 126.0681 (0.31); 138.0685 (33.43); 151.0761 (1.04); 205.0501 (11.86)	C16H18O6	39.0	8.22	89.67		23395.3	23869.8	23570.2	10585.4	11919.5	7741.71	0	0	0	0	0	0	695.812	1074.64	1611.21	131.378	116.635	199.929
203	Aspidinol I	519-40-4	223.097	3.94	0.0	nd	C12H16O4	37.2	-2.95	89.38		11813.5	12671.3	15823.4	9652.28	8745.83	9559.45	0	0	0	0	0	0	0	0	0	0	0	0
204	Aspidinol II	519-40-4	223.097	5.55	0.0	nd	C12H16O4	38.1	-2.29	93.44	Uxi2_Etanol	18887.4	17950	20801.1	24190.3	20816.8	19025.7	22743.8	37111.9	40749	46047.7	43355.4	41529.3	15042.7	20984.6	21187.4	65642.5	25690.3	22876.7
205	Aspidinol III	519-40-4	223.097	5.09	0.0	nd	C12H16O4	37.7	-3.38	92.39		23001.4	21331.9	22397.1	6004.93	6919.43	6024.91	0	0	0	0	0	0	0	0	0	0	0	0
206	Jacareubin	3811-29-8	325.072	5.40	0.0	nd	C18H14O6	37.7	-0.49	89.28		0	0	0	0	0	0	0	0	0	0	0	0	0	0	0	29036.2	20698.8	20682.5
207	4-Prenylresveratrol	61517-87-1	295.137	7.34	0.0	nd	C19H20O3	34.9	9.50	85.01	Uxi2_Etanol	75986.2	69606.4	78654.7	84683.5	82354.1	83961.4	55083.8	68189.9	65780.4	73132.6	81305.2	72466.3	31957	41215.3	40248.4	246030	124260	111313
208	Glepidotin C	126026-25-3	297.152	7.49	2.4	119.0499 (12.30)	C19H22O3	37.4	9.53	95.16	Uxi2_Etanol	179466	141917	156682	167192	156311	154764	161401	185537	143913	214811	192179	143845	73936.6	81324.3	77841.6	1.56312e+06	292297	354608
209	Grandinol	63861-11-0	251.092	6.54	0.0	nd	C13H16O5	37.7	-1.90	90.74	Uxi2_Etanol	14123.7	14067.7	14890.6	17845.6	17662.8	14332.2	13714.6	11853.8	10485.6	16785.5	19772.9	16344.3	15080.4	18756.4	18349.5	36207.3	17790.9	16211.5
210	Aurantio-obtusin	67979-25-3	329.066	6.69	43.6	271.0241 (100)	C17H14O7	47.8	-1.95	97.47		0	0	0	0	0	0	22289.5	18794	22114.2	233383	245959	239564	0	0	0	0	0	0
211	Norlichexanthone	20716-98-7	257.045	6.93	94.8	133.0294 (100)	C14H10O5	55.4	-2.48	84.89		0	0	0	10628.6	11138.4	11235.8	0	0	0	0	0	0	0	0	0	0	0	0
212	Pseudopurpurin	476-41-5	299.019	6.69	80.4	271.0241 (100)	C15H8O7	52.9	-2.66	87.31		0	0	0	0	0	0	0	0	0	14790.6	17886.6	17225.7	0	0	0	0	0	0
213	6-Deoxyjacareubin	16265-56-8	309.077	4.28	0.0	nd	C18H14O5	36.1	-0.65	81.29		0	0	0	0	0	0	0	0	0	0	0	0	0	0	0	12422.5	11032.3	10528.5
214	Demethylbellidifolin I	2980-32-7	259.024	4.55	10.9	151.0036 (33.26)	C13H8O6	39.8	-2.88	91.48		4153.54	4657.77	5077.77	18383.2	15554.1	16531.8	0	0	0	0	0	0	0	0	0	0	0	0
215	Demethylbellidifolin II	2980-32-7	259.027	1.79	28.0	136.0162 (3.80); 190.0269 (26.41); 205.0140 (9.23); 206.0216 (12.91); 232.0376 (1.36); 234.0168 (77.29)	C13H8O6	42.0	9.83	92.72		5232.34	5491.92	4598.81	36110	33817.4	29243.4	0	0	0	0	0	0	0	0	0	0	0	0
216	Vanillactic acid I	2475-56-1	211.061	1.60	53.9	123.0445 (18.35); 137.0600 (8.45); 167.0344 (100)	C10H12O5	48.3	-2.86	91.21		393.838	352.943	235.277	190.698	31.3283	219.778	14734.3	16047.2	15979.4	15964.2	15753.2	17292.6	0	0	0	0	0	0
217	Vanillactic acid II	2475-56-1	167.035	1.14	89.1	125.0237 (100); 155.0345(4.81)	C10H12O6	56.3	-1.61	94.39		0	0	0	0	0	0	0	0	0	0	0	0	14698.3	13586.1	14240.3	0	0	0
218	Khelloside	17226-75-4	407.1	0.78	0.0	nd	C19H20O10	36.4	4.35	87.17		20097.7	18896.4	18928.8	60370	53795.3	53037.3	0	0	0	6742.51	5891.29	2905.31	0	0	0	19631.7	15973.7	14379.8
219	Khellin	82-02-0	259.063	0.65	66.8	149.0274 (100)	C14H12O5	50.9	5.77	94.32		16666.3	14238.7	18274.5	5215.07	6071.74	5789.57	0	0	0	0	0	0	248.097	166.762	583.426	0	0	0
220	Frangulin	14101-04-3	401.086	2.27	12.6	73.0286 (2.33); 83.0131 (1.94); 85.0288 (9.17); 107.0497 (0.92); 137.0238 (5.21); 143.0344 (1.85); 161.0449 (8.48); 173.0449 (3.83)	C20H18O9	37.7	-5.20	81.72		4.91256	4.19582	124.221	0	0	0	4028.92	4790.7	3676.81	22136.9	20748.8	23682.7	0	0	0	0	0	0
221	Visnagin	82-57-5	229.048	1.98	0.5	69.0336 (2); 83.0131 (19.12)	C13H10O4	36.2	-9.88	91.02		29477.3	28130.6	28697.9	26026.6	28614.8	25549.3	0	0	0	0	0	0	171.384	292.897	337.798	0	0	0
222	Dehydrocycloguanandin	17623-63-1	293.085	2.25	3.7	93.0340 (3.27); 107.0497 (0.92); 109.0288 (1.55); 137.0238 (5.21)	C18H14O4	37.8	9.41	95.73		3552.21	2149.63	3599.11	14018.6	12874.9	11473.8	487.935	262.974	297.214	164.737	120.368	330.973	0	0	0	0	0	0
223	Mangiferin	4773-96-0	421.08	2.13	80.6	153.0182 (100); 168.0410 (27.37)	C19H18O11	53.2	6.52	92.59		0	0	0	0	0	0	0	0	0	0	0	0	47197.5	48039.6	51439.2	16130.9	14875.6	13904.1
224	Meconic acid	497-59-6	198.988	2.13	0.0	nd	C7H4O7	39.3	-0.72	97.38		0	0	0	1481.47	2366.49	1985.58	0	0	0	0	0	0	37014	35665.5	37033.9	74267.3	67589.3	63827.7
	Terpenoids
	Sesquiterpenoids
225	Vernodalol	65388-17-2	391.139	3.57	15.3	205.0501 (99.72);287.0922 (11.36); 289.0710 (53.08);335.1161 (22.73)	C20H24O8	41.8	-0.88	94.93		190.975	285.017	587.012	213.214	305.229	308.913	0	0	0	134.965	27.5532	17.9214	15000.7	15136	14893.3	32022.9	29945.7	33109.5
226	Hymenoflorin I	51292-63-8	279.124	3.93	0.0	nd	C15H20O5	38.7	-1.05	94.73		3140.13	3057.63	3416.63	1229.26	482.118	990.325	0	0	0	0	0	0	4153.46	5170.84	4954.06	24984.7	24168.6	23285.5
227	Hymenoflorin II	51292-63-8	279.126	0.51	1.4	172.0726 (1.84)	C15H20O5	37.6	7.04	94.37		0	0	0	0	0	0	0	0	0	0	0	0	2477.51	3176.68	4025.65	76477.8	62116.9	65131.2
228	Gossypol	303-45-7	517.192	3.71	0.0	nd	C30H30O8	33.6	9.71	78.76		11860.1	14048.2	12224.6	17565	17590.3	16720.3	299.255	270.682	404.698	28.0212	398.174	351.879	0	0	0	0	0	0
229	Hymenoxon I	57377-32-9	281.139	2.74	15.0	109.0287 (100); 122.0357 (16.80); 123.0444 (90.97); 155.1073 (20.75); 175.0394 (5.73); 203.0706 (14.50)	C15H22O5	42.2	-1.71	98.03		150428	134802	166766	133828	121204	117935	0	0	0	0	0	0	9639.37	8876.42	9253.74	47066.7	47560.5	47602.6
230	Hymenoxon II	57377-32-9	281.139	2.35	17.2	117.0339 (3.58); 119.0497 (18.22); 163.0394 (9.30); 166.0629 (2.73)	C15H22O5	42.7	-0.71	97.03		0	0	0	0	0	0	0	0	0	0	0	0	24780.4	27021.3	28188.4	11443.8	9918.06	7868.95
231	Hymenoxon III	57377-32-9	281.139	1.96	0.0	nd	C15H22O5	38.0	-2.95	93.61		27414.4	25596.2	25707.7	42862.8	40423.5	38313.7	115.45	94.1146	172.085	0	0	0	2527.88	1981.06	2672.7	5260.06	6160.14	4817.76
232	Hyenanchin	3484-46-6	309.101	3.21	0.0	nd	C15H18O7	36.8	8.20	93.08		32732.8	36099	42365.4	91171.2	86396.9	85854.9	0	0	0	600.782	195.83	125.941	0	0	0	0	0	0
233	Graminiliatrin I	53142-34-0	433.15	4.25	0.0	nd	C22H26O9	48.8	-1.24	75.40		3042.93	2969.52	3812.92	3287.61	3494.63	4351.68	0	0	0	0	0	0	0	0	0	0	0	0
234	Graminiliatrin II	53142-34-0	433.147	1.91	0.0	nd	C22H26O9	44.2	-8.08	88.89		656.054	173.796	337.698	0	0	0	50770.1	44310.9	45838.4	48760.4	40973.7	46461.6	0	0	0	0	0	0
235	Picrotoxinin I	17617-45-7	291.09	4.30	0.0	nd	C15H16O6	34.7	9.41	83.73		7982.24	7998.44	9118.17	8693.32	11372.1	10698.3	0	0	0	0	0	0	0	0	0	0	0	0
236	Picrotoxinin II	17617-45-7	291.09	4.43	5.4	121.0289 (2.44); 123.0445 (1.27)	C15H16O6	36.0	8.21	83.73		3167.97	4201.02	3335.84	13224.4	13333.1	12296.9	0	0	0	0	0	0	0	0	0	0	0	0
237	Vulgarin	3162-56-9	263.129	4.69	84.6	122.0372 (22.61); 138.0685 (8.84); 151.0763 (9.11); 152.0837 (6.45); 153.0920 (100); 203.1076 (27.85); 204.1148 (29.43); 219.1390 (18.59)	C15H20O4	56.5	-0.91	98.91		5379.19	5800.21	4145.66	0	0	0	0	0	0	0	0	0	68965.9	75038.9	75733.4	533676	496014	477496
238	Glutinosone	55051-94-0	219.139	4.69	87.1	122.0372 (22.61); 138.0685 (8.84); 151.0763 (9.11); 152.0837 (6.45); 153.0920 (100); 203.1076 (27.85); 204.1148 (29.43); 219.1390 (18.59)	C14H20O2	56.4	-1.10	96.21		0	0	0	0	0	0	0	0	0	0	0	0	11814.8	13122.4	12211.6	89186.7	86540.7	83462.4
239	Eleganin I	57498-84-7	433.147	1.41	0.0	nd	C22H26O9	36.4	-7.75	90.80		27931	27395.1	25886.6	11687.8	9475.1	9135.51	411.251	720.176	355.143	0	0	0	206008	208253	210511	297006	272219	290749
240	Eleganin II	57498-84-7	433.147	1.75	0.0	nd	C22H26O9	36.0	-7.33	88.20		4501.39	6928.97	6103.52	4098.7	2783.22	3979.55	57331.9	55885	54084.7	30305	33836.8	34401.7	4044.2	3495.77	3767.02	0	0	0
241	Euparotin acetate I	10215-89-1	417.152	2.30	24.6	73.0286 (60.84); 83.0131 (50.78); 136.0514 (23.24); 195.0659 (77.33); 217.0520 (2.37)	C22H26O8	40.8	-9.32	89.75	Uxi_Etanol	31773.5	43534.5	46228.9	5900.15	6940.31	6848.18	1017.05	1192.54	819.88	364.383	2319.73	1686.8	98315.1	105969	114130	43631.1	40673.5	40556
242	Euparotin acetate II	10215-89-1	417.152	2.62	84.6	401.1227 (100)	C22H26O8	52.9	-7.70	88.73		58174.7	57082.6	65955.1	175921	178290	160465	18737.2	19394	17999	20664	20983.3	18470.8	2824.04	4057.18	5249.35	0	0	0
243	Anisatin	5230-87-5	327.108	2.56	16.0	255.1237 (19.91); 327.1078 (25.73)	C15H20O8	42.7	-1.01	98.71		633205	623530	710250	1.49915e+06	1.51112e+06	1.43003e+06	6435.3	5654.84	5805.32	4923.97	6062.63	3129.31	19035.7	15807.2	16658.7	11960.2	12955.8	10700.4
244	Anisatin	5230-87-5	327.108	2.09	12.4	221.0091 (3.97); 222.0165 (7.66); 237.0402 (1.91); 249.0403 (7.31)	C15H20O8	39.7	-2.39	89.13		2734.28	3002.06	3741.86	4373.26	4588.42	3886.93	11803.6	11369.5	11328.2	10922.3	10485.7	12170.5	1627.98	957.199	1087.32	2067.28	407.515	3697.95
245	Angustibalin	10180-86-6	303.123	2.56	12.7	123.0813 (1.02); 135.0814 (8.46); 137.0970 (5.11); 138.0685 (33.43); 165.0550 (10.47)	C17H20O5	40.7	-3.72	95.10		1565.04	1630.19	1953.38	572.353	673.427	373.756	209.96	153.604	66.4595	0	0	0	11411.4	12876.1	13117.8	36197.9	39628.4	34877.9
246	Vernoflexin	57576-43-9	327.162	2.09	0.4	123.0447 (11.73)	C20H24O4	35.2	4.35	80.60		0	0	0	0	0	0	0	0	0	0	0	0	48300.8	48511.8	51110.1	126733	108131	114701
	Monoterpenoids
247	10-Deoxygeniposidic acid I	27741-00-0	357.118	3.56	14.2	151.0758 (4.09); 218.0570 (81.44)	C16H22O9	40.1	-2.05	88.66		4201.58	6068.44	5558.19	25102.3	22162.3	24539	0	0	0	0	0	0	294.84	704.243	460.065	0	0	0
248	10-Deoxygeniposidic acid II	10215-89-1	417.152	2.30	24.6	73.0286 (60.84); 83.0131 (50.78); 136.0514 (23.24); 195.0659 (77.33); 217.0520 (2.37)	C22H26O8	40.8	-9.32	89.75		31773.5	43534.5	46228.9	5900.15	6940.31	6848.18	1017.05	1192.54	819.88	364.383	2319.73	1686.8	98315.1	105969	114130	43631.1	40673.5	40556
249	10-Deoxygeniposidic acid III	27741-00-0	357.122	2.04	12.9	164.0459 (6.58)	C16H22O9	39.2	7.33	91.41		3933.81	2019.39	3905.14	6744.5	6904.15	4246.61	154458	147431	154503	177994	193980	193681	5798.35	6213.28	5338.45	550.055	528.662	364.974
250	7-Deoxyloganate	22487-36-1	359.134	3.26	49.3	153.0914 (4.76); 193.0684 (7.11);210.0876 (15.81); 254.0778 (23.02); 329.1213 (18)	C16H24O9	48.2	-1.99	93.92		72797.5	70947.4	81034.6	89295.6	86530.4	84056.8	6454.79	5990.83	8181.3	5500.93	5833.94	6470.12	2427.92	2048.45	2133.67	6181	5551.66	5827.91
251	Catalposide I	6736-85-2	481.134	2.92	71.3	121.0292 (100); 371.0979 (29.32)	C22H26O12	52.3	-2.30	92.89		0	0	0	0	0	0	8783.37	9681.78	9892.97	9058.55	9451.39	10561	0	0	0	334.031	249.158	96.2857
252	Catalposide II	6736-85-2	481.138	2.35	48.3	361.0959 (30.71)	C22H26O12	45.4	6.44	86.01		1439.76	1854.62	1882.75	1171.19	413.732	414.144	4465.3	4642.91	6008.26	4508.97	4417.69	5832.7	24170.4	23873.3	27238.2	9449.53	7613.7	8874.57
253	Loganic acid	22255-40-9	375.129	2.89	5.3	180.0652 (35.86)	C16H24O10	37.3	-2.51	84.10		11252.7	13353.4	14409.7	19498	20512.4	18657.5	0	0	0	0	0	0	408.806	427.411	572.961	0	0	0
254	Gentiopicrin I	20831-76-9	355.106	3.10	30.1	143.0345 (13.41); 217.0500 (3.12); 218.0571 (3.99); 225.0432 (2.96); 253.0746 (0.77); 261.0762 (2.04); 355.1062 (3.70)	C16H20O9	43.2	8.03	94.90		9.86869	298.718	276.032	0	0	0	0	0	0	0	0	0	90452	93148.2	98032.2	120450	111463	114306
255	Gentiopicrin II	20831-76-9	355.106	1.63	78.2	311.0799 (85.84)	C16H20O9	51.6	6.36	87.17		24338.2	24438.6	26247	6965.94	7029.25	5368.15	25844.2	24120.5	23044.5	18965.1	21156.3	22048.9	0	0	0	0	0	0
256	Piquerol A	32151-10-3	165.091	6.30	96.0	81.0339 (100); 125.0600 (79.14)	C10H14O2	55.9	-5.08	89.27		0	0	0	13797.4	15578.4	15249.7	0	0	0	0	0	0	0	0	0	0	0	0
257	Boschnialactone	17957-87-8	153.092	4.69	42.2	138.0685 (8.84); 152.0837 (6.45); 153.0920 (100)	C9H14O2	47.0	-0.59	93.58		0	0	0	0	0	0	0	0	0	0	0	0	3294.61	3529.57	3501.3	15408	18557.9	18435.1
258	Swertiamarin	17388-39-5	373.114	1.73	76.6	83.0131 (16.64); 122.0369 (3.36); 123.0081 (14.53); 138.0316 (21.87); 163.0393 (65.06); 181.0501 (19.02); 197.0450 (9.06); 343.1027 (16.90)	C16H22O10	52.8	-0.17	87.82		8519.25	5722.77	9121.11	12469.9	11412.3	11365.3	7084.92	7496.61	7768.67	7470.25	7759.38	8043	13835.5	13373.3	13436.5	2096.72	1743.1	665.606
259	Monotropein	5945-50-6	389.109	1.08	0.0	nd	C16H22O11	38.9	-1.00	95.64		2367.61	3684.13	3346.55	7952.49	8803.73	6615.33	66116.2	67526.2	70600.5	80609.6	79741.7	82194.6	0	0	0	0	0	0
260	Agnuside I	11027-63-7	465.143	2.38	35.7	134.0365 (1.44); 177.0402 (0.58); 411.1323 (0.48); 465.1429 (3.57)	C22H26O11	43.4	6.31	88.40		338.492	346.345	74.4169	81.364	507.778	108.926	1019.78	1534.79	2186.42	852.753	973.192	1006.37	217479	229527	235163	86317.8	86319.6	83424.6
261	Agnuside II	11027-63-7	465.143	2.20	9.7	177.0401 (6.77)	C22H26O11	37.3	6.40	84.10		1439.45	1054.16	2487.78	341.404	1120.58	892.457	4969.56	5579.13	9611.53	4570.47	8015.14	9366.63	69919	80623.9	78773.8	22821.6	22275.5	22214.4
262	Genipin	6902-77-8	225.077	2.55	43.0	107.0499 (0.29); 138.0685 (29.44); 143.0706 (2.62); 147.0445 (44.91); 149.0602 (4.17); 165.0550 (9.22); 175.0394 (7.94)	C11H14O5	47.4	-0.18	94.35		7544.35	7868.78	9507.48	4994.31	5379.09	4920.32	0	0	0	0	0	0	17057.5	17702.7	18018.8	10637.2	8659.11	9103.42
263	Deoxyloganin	26660-57-1	373.149	2.60	0.0	nd	C17H26O9	37.6	-2.65	91.20		0	0	0	0	0	0	13513.5	13245.5	12176.6	18410.1	18360.5	19750.2	393.972	88.1061	74.8206	0	0	0
264	Plumieride	511-89-7	469.131	2.27	52.0	73.0286 (2.33); 83.0131 (1.94); 85.0288 (9.17); 97.0290 (1.86); 125.0238 (3.50); 127.0396 (1.91); 137.0238 (5.21); 151.0393 (10.47); 161.0449 (8.48); 173.0449 (3.83); 191.0556 (100); 221.0661 (1.55); 353.0871 (3.90)	C21H26O12	46.0	-9.84	88.94		3899.3	3746.07	4811.11	9976.13	9845.72	8820.95	34333.3	32550.1	33546.6	24873	24660.2	24193.2	0	0	0	0	0	0
	Diterpenoids
265	Hallactone B I	35470-59-8	439.106	3.87	7.7	288.0656 (2.25); 291.0905 (1.59)	C20H24O9S	40.9	-1.01	97.96		0	0	0	0	0	0	18.1286	5.13254	10.581	0	0	0	58487.9	60434.5	64508.5	185140	182108	177754
266	Hallactone B II	35470-59-8	439.106	2.98	0.0	nd	C20H24O9S	35.9	-1.41	81.09		1906.05	2126.74	2571.6	807.215	1105.31	713.849	0	0	0	0	0	0	10474.9	11018.6	12934.7	23366.6	21171.9	17646.1
267	Salvinorin A	83729-01-5	431.168	2.86	0.0	nd	C23H28O8	36.8	-6.26	91.35		4378.13	4175.31	6622.23	5884.34	5312.17	4387.55	2687.02	2581.42	1120.21	1012.19	778.879	549.667	102716	112017	118931	218408	213709	208922
268	Terpenoid EA-I	92219-48-2	527.262	5.34	0.0	nd	C30H40O8	34.4	-5.79	78.75		0	0	0	0	0	0	2222.18	11566.2	13348.6	7484.26	9560.93	9679.65	0	0	0	0	0	0
269	Terpenoid EA-II	92219-48-2	527.264	4.67	1.5	122.0372 (22.61)	C30H40O8	38.0	-1.43	90.27		0	0	0	0	0	0	0	0	0	0	0	0	4026.7	7768.87	7793.19	58620.9	51873.3	46411.1
270	Baccatin I	27548-93-2	585.233	4.72	36.0	537.2122 (8.50)	C31H38O11	46.3	-1.64	97.65		0	0	0	0	0	0	0	0	0	0	0	0	5001.77	5670.9	6377.45	342192	327139	335193
271	Baccatin II	27548-93-2	585.233	4.92	8.6	139.0394 (3.31); 141.0550 (4.93)	C31H38O11	40.5	-1.40	95.59		0	0	0	0	0	0	0	0	0	0	0	0	0	0	0	94685.8	99204	99737.2
272	Euphorbia factor Ti2	64180-96-7	537.291	4.89	0.0	nd	C32H42O7	35.7	9.62	89.10		0	0	0	0	0	0	82428.2	74357.1	81817.8	29200.2	30771.1	29020	0	0	0	0	0	0
273	10-Deacetylbaccatin III	32981-86-5	543.229	2.43	2.0	251.1280 (2.03)	C29H36O10	36.7	9.40	91.89		0	0	0	0	0	0	49346.8	49441.4	48217.9	52948	54714.5	51995.4	0	0	0	0	0	0
274	6-Acetylpicropolin	116187-56-5	459.163	2.20	0.6	85.0650 (13.30)	C24H28O9	36.4	-7.19	89.41		14582.2	12361.3	16439.5	21030.1	17616.8	13016.6	10525.4	7442.28	9240.59	10762.7	9238.27	9551.27	70736.9	76488.9	75435.8	23223.8	18145.7	18422.4
	Triterpenoids
275	Bruceoside A I	63306-30-9	681.239	3.28	0.0	nd	C32H42O16	38.1	-1.71	92.76		0	0	0	0	0	0	33343.8	30620	30124.2	40787	38204.9	41004.4	0	0	0	0	0	0
276	Bruceoside A II	63306-30-9	681.239	2.79	63.5	197.0448 (9.05); 251.0918 (100); 281.1022 (20.88); 357.1335 (87.75)	C32H42O16	49.9	-1.92	88.48		0	0	0	0	0	0	13948.9	13988.5	16081.6	20452.8	18581.4	19212.8	0	0	0	0	0	0
277	Isobrucein A	57629-50-2	521.202	3.19	34.4	305.1023 (8.07); 344.1257 (44.41)	C26H34O11	45.7	-2.25	96.61		92206.4	96889.6	101297	152394	157408	139796	10757.9	11174.6	10307.7	13551.4	11949.2	14909.4	3564.58	5469.73	3233.99	23522.4	17515.9	16030.8
278	Nigakilactone A	24148-76-3	377.195	7.38	0.0	nd	C21H30O6	37.8	-3.89	93.36		0	0	0	0	0	0	0	0	0	0	0	0	0	0	0	28401.7	21204	22085.3
279	Asiatic acid	464-92-6	487.342	7.43	41.3	152.0840 (4.91); 487.3422 (100)	C30H48O5	45.7	-1.30	89.05		0	0	0	0	0	0	0	0	0	0	0	0	0	0	0	33248.4	32743.9	27901.4
280	Ichangin	10171-61-6	487.202	1.57	0.0	nd	C26H32O9	35.2	9.73	86.47		280.072	18.7384	365.892	50.9453	72.8124	47.9401	10603.4	10712.6	12057.1	15009.9	12858.6	14638.5	0	0	0	0	0	0
281	Bruceantinol	53729-52-5	605.229	1.71	0.0	nd	C30H38O13	34.4	8.37	81.07		0	0	0	0	0	0	7015.34	7807.42	7752.1	12680.5	11033.9	13235.5	2014.8	759.809	1890.74	0	0	0
282	11-Deoxocucurbitacin	98941-76-5	499.302	2.56	6.7	138.0685 (33.43); 151.0761 (1.04); 153.0920 (100)	C30H44O6	36.1	-9.42	84.16		0	0	0	0	0	0	540.007	104.464	186.014	0	0	0	0	0	0	0	0	0
283	Trichilin A	77182-69-5	673.292	2.25	0.9	85.0288 (9.17); 93.0340 (3.27); 143.0344 (1.85)	C35H46O13	35.0	7.55	82.68		17972.7	18409.9	24541.5	3384.8	2060.4	611.777	0	0	0	0	0	0	0	0	0	0	0	0
284	Zapoterin	23885-43-0	469.191	2.20	0.4	153.0919 (0.48)	C26H30O8	36.4	9.88	92.33		3219.45	3991.55	5086.39	3777.03	4080.46	4312.78	841.219	1321.93	2038.44	2771.04	1493.68	1949.27	56245.1	55618.6	55859.8	119084	109691	98698.1
	Terpene glycosides
285	Oleoside Dimethylester I	30164-95-5	417.139	4.27	0.0	nd	C18H26O11	47.9	-2.28	96.93		55816.2	44680.3	50955.9	40938.5	40600.7	39413.2	0	0	0	0	0	0	0	0	0	2372.04	1337.97	998.907
286	Oleoside Dimethylester II	30164-95-5	417.139	4.14	22.2	125.0600 (5.03); 209.0812 (100)	C18H26O11	42.2	-2.02	91.36		16994.3	14942	15687.3	24232.2	24187.4	23699.4	0	0	0	0	0	0	0	0	0	0	0	0
	Steroids
287	Bryophyllin A I	105608-32-0	471.207	3.11	0.0	nd	C26H32O8	35.9	9.75	90.33		524.327	404.222	657.099	30.6078	657.467	63.2697	106506	101512	103116	114395	113765	121864	8507.95	7559.96	8200.14	34919.4	35219.6	29237.9
288	Bryophyllin A II	105608-32-0	471.203	2.42	29.4	195.0660 (100)	C26H32O8	44.4	1.32	94.19		4277.54	4626.4	6341.77	13078.1	10900.6	10519	36525.7	36509.7	34798.7	48202.3	43705.1	45931.2	59349.9	60660.6	60843	84689.5	80941.9	77513.6
289	Bryotoxin A III	101329-50-4	617.265	2.19	0.0	nd	C32H42O12	36.0	8.02	88.74		51059.7	49395.5	62406.6	19371.4	14926	13512.8	141.22	185.182	265.001	109.992	132.525	104.646	0	0	0	0	0	0
290	Labriformidin	66419-08-7	559.224	1.55	5.0	95.0131 (14.19); 143.0345 (18.60)	C29H36O11	36.7	9.15	88.37		45972.9	44304.7	49159.1	111616	100018	102316	2674.09	2855.43	2982.79	3375.73	4894.62	6795.8	0	0	0	0	0	0
	Others fatty acids related compounds
291	Jasmonic acid	6894-38-8	209.118	5.23	0.0	nd	C12H18O3	38.0	-0.31	90.56		0	0	0	0	0	0	0	0	0	0	0	0	0	0	0	55743.1	46904.1	53733.8
	Others
292	Protoanemonin	108-28-1	95.0136	0.50	37.2	81.0339 (100)	C5H4O2	46.2	-2.49	96.72		0	0	0	0	0	0	0	0	0	0	0	0	18011.5	16290.5	18300.5	3759.4	3236.29	3029.67
293	Ramentaceone	14787-38-3	187.042	0.63	0.0	nd	C11H8O3	48.2	8.71	85.68		42017.6	37037.4	44218.6	9697.4	8898.25	6537.26	6456.36	9764.69	8479.88	43941.7	40843	43788.3	26108.9	27383.4	30360.4	63043.6	64801.8	66773.6
